# Supplementary material for: Sorbitol Reduces Sensitivity to Alternaria by Promoting Ceramide Kinases (CERK) Expression through Transcription Factor Pswrky25 in Populus (Populus simonii Carr.)
Source: Genes (Basel). 2022 Feb 24;13(3):405. doi: 10.3390/genes13030405 (PMC8954735; doi:10.3390/genes13030405)
Supplement: Supplementary file 1 [file genes-13-00405-s001.zip]

Archive with 2 entries (2 files):
- Supplementary materials.pdf
- Supplementary tables.xlsx
