# Supplementary material for: Sorbitol Reduces Sensitivity to Alternaria by Promoting Ceramide Kinases (CERK) Expression through Transcription Factor Pswrky25 in Populus (Populus simonii Carr.)
Source: Genes (Basel). 2022 Feb 24;13(3):405. doi: 10.3390/genes13030405 (PMC8954735; doi:10.3390/genes13030405)
Supplement: Supplementary file 1 [file genes-13-00405-s001.zip › Supplementary tables.xlsx]

## Sheet: Table S4 GO enrichment
WI vs SI
TermID	Description	Category	GeneRatio	BgRatio	Enrich_factor	P_value	P_adjust	GeneCount	GeneIDs	GeneNames
GO:0003674	molecular_function	molecular_function	247/277	20491/23934	1.04152	0.0498394	0.287161	247	Potri.001G020600,Potri.001G025400,Potri.001G032400,Potri.001G042400,Potri.001G045600,Potri.001G046100,Potri.001G046400,Potri.001G062500,Potri.001G083900,Potri.001G100200,Potri.001G159900,Potri.001G162000,Potri.001G166200,Potri.001G222800,Potri.001G223300,Potri.001G223704,Potri.001G223724,Potri.001G223900,Potri.001G224000,Potri.001G235800,Potri.001G255100,Potri.001G268600,Potri.001G307500,Potri.00…	Potri.001G020600,Potri.001G025400,Potri.001G032400,Potri.001G042400,Potri.001G045600,Potri.001G046100,Potri.001G046400,Potri.001G062500,Potri.001G083900,Potri.001G100200,Potri.001G159900,Potri.001G162000,Potri.001G166200,Potri.001G222800,Potri.001G223300,Potri.001G223704,Potri.001G223724,Potri.001G223900,Potri.001G224000,Potri.001G235800,Potri.001G255100,Potri.001G268600,Potri.001G307500,Potri.00…
GO:0005575	cellular_component	cellular_component	212/277	21282/23934	0.860714	1	1	212	Potri.001G020600,Potri.001G042400,Potri.001G045600,Potri.001G046100,Potri.001G046400,Potri.001G062500,Potri.001G083900,Potri.001G100200,Potri.001G159900,Potri.001G162000,Potri.001G166200,Potri.001G222800,Potri.001G223300,Potri.001G223704,Potri.001G223724,Potri.001G223900,Potri.001G224000,Potri.001G235800,Potri.001G255100,Potri.001G312700,Potri.001G323500,Potri.001G331700,Potri.001G332900,Potri.00…	Potri.001G020600,Potri.001G042400,Potri.001G045600,Potri.001G046100,Potri.001G046400,Potri.001G062500,Potri.001G083900,Potri.001G100200,Potri.001G159900,Potri.001G162000,Potri.001G166200,Potri.001G222800,Potri.001G223300,Potri.001G223704,Potri.001G223724,Potri.001G223900,Potri.001G224000,Potri.001G235800,Potri.001G255100,Potri.001G312700,Potri.001G323500,Potri.001G331700,Potri.001G332900,Potri.00…
GO:0008150	biological_process	biological_process	207/277	20075/23934	0.890944	0.999969	1	207	Potri.001G020600,Potri.001G025400,Potri.001G032400,Potri.001G042400,Potri.001G045600,Potri.001G046100,Potri.001G046400,Potri.001G062500,Potri.001G083900,Potri.001G100200,Potri.001G102400,Potri.001G159900,Potri.001G162000,Potri.001G166200,Potri.001G222800,Potri.001G223300,Potri.001G223704,Potri.001G223724,Potri.001G223900,Potri.001G224000,Potri.001G235800,Potri.001G255100,Potri.001G307500,Potri.00…	Potri.001G020600,Potri.001G025400,Potri.001G032400,Potri.001G042400,Potri.001G045600,Potri.001G046100,Potri.001G046400,Potri.001G062500,Potri.001G083900,Potri.001G100200,Potri.001G102400,Potri.001G159900,Potri.001G162000,Potri.001G166200,Potri.001G222800,Potri.001G223300,Potri.001G223704,Potri.001G223724,Potri.001G223900,Potri.001G224000,Potri.001G235800,Potri.001G255100,Potri.001G307500,Potri.00…
GO:0003824	catalytic activity	molecular_function	176/277	12093/23934	1.25752	7.71e-06	0.000392314	176	Potri.001G032400,Potri.001G042400,Potri.001G045600,Potri.001G046100,Potri.001G046400,Potri.001G083900,Potri.001G100200,Potri.001G159900,Potri.001G162000,Potri.001G222800,Potri.001G223300,Potri.001G223704,Potri.001G223724,Potri.001G223900,Potri.001G224000,Potri.001G255100,Potri.001G268600,Potri.001G307500,Potri.001G312700,Potri.001G393800,Potri.001G412400,Potri.001G459100,Potri.001G461500,Potri.00…	Potri.001G032400,Potri.001G042400,Potri.001G045600,Potri.001G046100,Potri.001G046400,Potri.001G083900,Potri.001G100200,Potri.001G159900,Potri.001G162000,Potri.001G222800,Potri.001G223300,Potri.001G223704,Potri.001G223724,Potri.001G223900,Potri.001G224000,Potri.001G255100,Potri.001G268600,Potri.001G307500,Potri.001G312700,Potri.001G393800,Potri.001G412400,Potri.001G459100,Potri.001G461500,Potri.00…
GO:0005488	binding	molecular_function	168/277	14572/23934	0.996152	0.558256	0.935713	168	Potri.001G020600,Potri.001G025400,Potri.001G042400,Potri.001G045600,Potri.001G046100,Potri.001G046400,Potri.001G062500,Potri.001G083900,Potri.001G100200,Potri.001G162000,Potri.001G235800,Potri.001G255100,Potri.001G268600,Potri.001G307500,Potri.001G323500,Potri.001G332900,Potri.001G393800,Potri.001G412400,Potri.001G459100,Potri.001G461500,Potri.001G461700,Potri.001G461900,Potri.001G462300,Potri.00…	Potri.001G020600,Potri.001G025400,Potri.001G042400,Potri.001G045600,Potri.001G046100,Potri.001G046400,Potri.001G062500,Potri.001G083900,Potri.001G100200,Potri.001G162000,Potri.001G235800,Potri.001G255100,Potri.001G268600,Potri.001G307500,Potri.001G323500,Potri.001G332900,Potri.001G393800,Potri.001G412400,Potri.001G459100,Potri.001G461500,Potri.001G461700,Potri.001G461900,Potri.001G462300,Potri.00…
GO:0005623	cell	cellular_component	156/277	19492/23934	0.691518	1	1	156	Potri.001G020600,Potri.001G042400,Potri.001G045600,Potri.001G046100,Potri.001G046400,Potri.001G062500,Potri.001G100200,Potri.001G159900,Potri.001G166200,Potri.001G235800,Potri.001G255100,Potri.001G312700,Potri.001G323500,Potri.001G331700,Potri.001G332900,Potri.001G393800,Potri.001G412400,Potri.001G459100,Potri.001G461500,Potri.001G461700,Potri.001G461900,Potri.001G462300,Potri.002G020700,Potri.00…	Potri.001G020600,Potri.001G042400,Potri.001G045600,Potri.001G046100,Potri.001G046400,Potri.001G062500,Potri.001G100200,Potri.001G159900,Potri.001G166200,Potri.001G235800,Potri.001G255100,Potri.001G312700,Potri.001G323500,Potri.001G331700,Potri.001G332900,Potri.001G393800,Potri.001G412400,Potri.001G459100,Potri.001G461500,Potri.001G461700,Potri.001G461900,Potri.001G462300,Potri.002G020700,Potri.00…
GO:0044464	cell part	cellular_component	155/277	19462/23934	0.688145	1	1	155	Potri.001G020600,Potri.001G042400,Potri.001G045600,Potri.001G046100,Potri.001G046400,Potri.001G062500,Potri.001G100200,Potri.001G159900,Potri.001G166200,Potri.001G235800,Potri.001G255100,Potri.001G312700,Potri.001G323500,Potri.001G331700,Potri.001G332900,Potri.001G393800,Potri.001G412400,Potri.001G459100,Potri.001G461500,Potri.001G461700,Potri.001G461900,Potri.001G462300,Potri.002G020700,Potri.00…	Potri.001G020600,Potri.001G042400,Potri.001G045600,Potri.001G046100,Potri.001G046400,Potri.001G062500,Potri.001G100200,Potri.001G159900,Potri.001G166200,Potri.001G235800,Potri.001G255100,Potri.001G312700,Potri.001G323500,Potri.001G331700,Potri.001G332900,Potri.001G393800,Potri.001G412400,Potri.001G459100,Potri.001G461500,Potri.001G461700,Potri.001G461900,Potri.001G462300,Potri.002G020700,Potri.00…
GO:0008152	metabolic process	biological_process	137/277	13360/23934	0.886032	0.986062	1	137	Potri.001G032400,Potri.001G042400,Potri.001G045600,Potri.001G046100,Potri.001G046400,Potri.001G062500,Potri.001G083900,Potri.001G100200,Potri.001G159900,Potri.001G162000,Potri.001G166200,Potri.001G222800,Potri.001G223300,Potri.001G223704,Potri.001G223724,Potri.001G223900,Potri.001G224000,Potri.001G235800,Potri.001G255100,Potri.001G307500,Potri.001G312700,Potri.001G393800,Potri.001G412400,Potri.00…	Potri.001G032400,Potri.001G042400,Potri.001G045600,Potri.001G046100,Potri.001G046400,Potri.001G062500,Potri.001G083900,Potri.001G100200,Potri.001G159900,Potri.001G162000,Potri.001G166200,Potri.001G222800,Potri.001G223300,Potri.001G223704,Potri.001G223724,Potri.001G223900,Potri.001G224000,Potri.001G235800,Potri.001G255100,Potri.001G307500,Potri.001G312700,Potri.001G393800,Potri.001G412400,Potri.00…
GO:0009987	cellular process	biological_process	133/277	15611/23934	0.736133	1	1	133	Potri.001G042400,Potri.001G045600,Potri.001G046100,Potri.001G046400,Potri.001G062500,Potri.001G100200,Potri.001G159900,Potri.001G162000,Potri.001G166200,Potri.001G235800,Potri.001G312700,Potri.001G380000,Potri.001G393800,Potri.001G412400,Potri.002G082400,Potri.002G091500,Potri.002G093300,Potri.002G098400,Potri.002G139800,Potri.002G163700,Potri.002G224100,Potri.003G066300,Potri.003G081200,Potri.00…	Potri.001G042400,Potri.001G045600,Potri.001G046100,Potri.001G046400,Potri.001G062500,Potri.001G100200,Potri.001G159900,Potri.001G162000,Potri.001G166200,Potri.001G235800,Potri.001G312700,Potri.001G380000,Potri.001G393800,Potri.001G412400,Potri.002G082400,Potri.002G091500,Potri.002G093300,Potri.002G098400,Potri.002G139800,Potri.002G163700,Potri.002G224100,Potri.003G066300,Potri.003G081200,Potri.00…
GO:0043167	ion binding	molecular_function	126/277	9090/23934	1.19768	0.0061096	0.0901166	126	Potri.001G020600,Potri.001G025400,Potri.001G042400,Potri.001G083900,Potri.001G100200,Potri.001G162000,Potri.001G235800,Potri.001G268600,Potri.001G307500,Potri.001G323500,Potri.001G332900,Potri.001G393800,Potri.001G412400,Potri.001G459100,Potri.001G461500,Potri.001G461700,Potri.001G461900,Potri.001G462300,Potri.002G040700,Potri.002G082400,Potri.002G091500,Potri.002G163700,Potri.002G224100,Potri.00…	Potri.001G020600,Potri.001G025400,Potri.001G042400,Potri.001G083900,Potri.001G100200,Potri.001G162000,Potri.001G235800,Potri.001G268600,Potri.001G307500,Potri.001G323500,Potri.001G332900,Potri.001G393800,Potri.001G412400,Potri.001G459100,Potri.001G461500,Potri.001G461700,Potri.001G461900,Potri.001G462300,Potri.002G040700,Potri.002G082400,Potri.002G091500,Potri.002G163700,Potri.002G224100,Potri.00…
GO:0071704	organic substance metabolic process	biological_process	117/277	12172/23934	0.830538	0.998413	1	117	Potri.001G042400,Potri.001G045600,Potri.001G046100,Potri.001G046400,Potri.001G062500,Potri.001G100200,Potri.001G162000,Potri.001G166200,Potri.001G222800,Potri.001G223300,Potri.001G223704,Potri.001G223724,Potri.001G223900,Potri.001G224000,Potri.001G235800,Potri.001G255100,Potri.001G312700,Potri.001G393800,Potri.001G412400,Potri.002G054900,Potri.002G082400,Potri.002G093300,Potri.002G098400,Potri.00…	Potri.001G042400,Potri.001G045600,Potri.001G046100,Potri.001G046400,Potri.001G062500,Potri.001G100200,Potri.001G162000,Potri.001G166200,Potri.001G222800,Potri.001G223300,Potri.001G223704,Potri.001G223724,Potri.001G223900,Potri.001G224000,Potri.001G235800,Potri.001G255100,Potri.001G312700,Potri.001G393800,Potri.001G412400,Potri.002G054900,Potri.002G082400,Potri.002G093300,Potri.002G098400,Potri.00…
GO:0050896	response to stimulus	biological_process	114/277	7498/23934	1.3137	0.00032559	0.00980092	114	Potri.001G020600,Potri.001G025400,Potri.001G042400,Potri.001G045600,Potri.001G046100,Potri.001G046400,Potri.001G062500,Potri.001G102400,Potri.001G166200,Potri.001G235800,Potri.001G255100,Potri.001G307500,Potri.001G332900,Potri.001G380000,Potri.001G393800,Potri.001G437700,Potri.002G082400,Potri.002G083700,Potri.002G091500,Potri.002G155300,Potri.003G066300,Potri.003G081200,Potri.003G084333,Potri.00…	Potri.001G020600,Potri.001G025400,Potri.001G042400,Potri.001G045600,Potri.001G046100,Potri.001G046400,Potri.001G062500,Potri.001G102400,Potri.001G166200,Potri.001G235800,Potri.001G255100,Potri.001G307500,Potri.001G332900,Potri.001G380000,Potri.001G393800,Potri.001G437700,Potri.002G082400,Potri.002G083700,Potri.002G091500,Potri.002G155300,Potri.003G066300,Potri.003G081200,Potri.003G084333,Potri.00…
GO:0005622	intracellular	cellular_component	101/277	16456/23934	0.530313	1	1	101	Potri.001G020600,Potri.001G042400,Potri.001G045600,Potri.001G046100,Potri.001G046400,Potri.001G062500,Potri.001G100200,Potri.001G166200,Potri.001G235800,Potri.001G312700,Potri.001G323500,Potri.001G331700,Potri.001G393800,Potri.002G020700,Potri.002G079400,Potri.002G091500,Potri.002G139800,Potri.002G231900,Potri.003G081200,Potri.003G081500,Potri.003G084333,Potri.003G103900,Potri.003G112600,Potri.00…	Potri.001G020600,Potri.001G042400,Potri.001G045600,Potri.001G046100,Potri.001G046400,Potri.001G062500,Potri.001G100200,Potri.001G166200,Potri.001G235800,Potri.001G312700,Potri.001G323500,Potri.001G331700,Potri.001G393800,Potri.002G020700,Potri.002G079400,Potri.002G091500,Potri.002G139800,Potri.002G231900,Potri.003G081200,Potri.003G081500,Potri.003G084333,Potri.003G103900,Potri.003G112600,Potri.00…
GO:0044237	cellular metabolic process	biological_process	100/277	11724/23934	0.736987	0.999995	1	100	Potri.001G042400,Potri.001G045600,Potri.001G046100,Potri.001G046400,Potri.001G062500,Potri.001G100200,Potri.001G162000,Potri.001G166200,Potri.001G235800,Potri.001G312700,Potri.001G393800,Potri.001G412400,Potri.002G082400,Potri.002G093300,Potri.002G098400,Potri.002G139800,Potri.002G163700,Potri.002G224100,Potri.003G066300,Potri.003G081200,Potri.003G112600,Potri.003G114100,Potri.003G147300,Potri.00…	Potri.001G042400,Potri.001G045600,Potri.001G046100,Potri.001G046400,Potri.001G062500,Potri.001G100200,Potri.001G162000,Potri.001G166200,Potri.001G235800,Potri.001G312700,Potri.001G393800,Potri.001G412400,Potri.002G082400,Potri.002G093300,Potri.002G098400,Potri.002G139800,Potri.002G163700,Potri.002G224100,Potri.003G066300,Potri.003G081200,Potri.003G112600,Potri.003G114100,Potri.003G147300,Potri.00…
GO:1901363	heterocyclic compound binding	molecular_function	97/277	10096/23934	0.830153	0.993971	1	97	Potri.001G020600,Potri.001G025400,Potri.001G042400,Potri.001G083900,Potri.001G235800,Potri.001G307500,Potri.001G412400,Potri.001G459100,Potri.001G461500,Potri.001G461700,Potri.001G461900,Potri.001G462300,Potri.002G091500,Potri.002G139800,Potri.002G163700,Potri.003G066300,Potri.003G081200,Potri.003G084333,Potri.003G114100,Potri.003G146800,Potri.003G147300,Potri.004G025200,Potri.004G065400,Potri.00…	Potri.001G020600,Potri.001G025400,Potri.001G042400,Potri.001G083900,Potri.001G235800,Potri.001G307500,Potri.001G412400,Potri.001G459100,Potri.001G461500,Potri.001G461700,Potri.001G461900,Potri.001G462300,Potri.002G091500,Potri.002G139800,Potri.002G163700,Potri.003G066300,Potri.003G081200,Potri.003G084333,Potri.003G114100,Potri.003G146800,Potri.003G147300,Potri.004G025200,Potri.004G065400,Potri.00…
GO:0097159	organic cyclic compound binding	molecular_function	97/277	10105/23934	0.829413	0.994183	1	97	Potri.001G020600,Potri.001G025400,Potri.001G042400,Potri.001G083900,Potri.001G235800,Potri.001G307500,Potri.001G412400,Potri.001G459100,Potri.001G461500,Potri.001G461700,Potri.001G461900,Potri.001G462300,Potri.002G091500,Potri.002G139800,Potri.002G163700,Potri.003G066300,Potri.003G081200,Potri.003G084333,Potri.003G114100,Potri.003G146800,Potri.003G147300,Potri.004G025200,Potri.004G065400,Potri.00…	Potri.001G020600,Potri.001G025400,Potri.001G042400,Potri.001G083900,Potri.001G235800,Potri.001G307500,Potri.001G412400,Potri.001G459100,Potri.001G461500,Potri.001G461700,Potri.001G461900,Potri.001G462300,Potri.002G091500,Potri.002G139800,Potri.002G163700,Potri.003G066300,Potri.003G081200,Potri.003G084333,Potri.003G114100,Potri.003G146800,Potri.003G147300,Potri.004G025200,Potri.004G065400,Potri.00…
GO:0044424	intracellular part	cellular_component	97/277	16264/23934	0.515323	1	1	97	Potri.001G020600,Potri.001G042400,Potri.001G045600,Potri.001G046100,Potri.001G046400,Potri.001G062500,Potri.001G100200,Potri.001G166200,Potri.001G235800,Potri.001G312700,Potri.001G323500,Potri.001G331700,Potri.001G393800,Potri.002G020700,Potri.002G079400,Potri.002G091500,Potri.002G139800,Potri.002G231900,Potri.003G081200,Potri.003G081500,Potri.003G084333,Potri.003G103900,Potri.003G112600,Potri.00…	Potri.001G020600,Potri.001G042400,Potri.001G045600,Potri.001G046100,Potri.001G046400,Potri.001G062500,Potri.001G100200,Potri.001G166200,Potri.001G235800,Potri.001G312700,Potri.001G323500,Potri.001G331700,Potri.001G393800,Potri.002G020700,Potri.002G079400,Potri.002G091500,Potri.002G139800,Potri.002G231900,Potri.003G081200,Potri.003G081500,Potri.003G084333,Potri.003G103900,Potri.003G112600,Potri.00…
GO:0044238	primary metabolic process	biological_process	96/277	11239/23934	0.738039	0.999988	1	96	Potri.001G042400,Potri.001G062500,Potri.001G100200,Potri.001G162000,Potri.001G166200,Potri.001G222800,Potri.001G223300,Potri.001G223704,Potri.001G223724,Potri.001G223900,Potri.001G224000,Potri.001G235800,Potri.001G255100,Potri.001G312700,Potri.001G393800,Potri.001G412400,Potri.002G054900,Potri.002G093300,Potri.002G098400,Potri.002G139800,Potri.003G066300,Potri.003G081200,Potri.003G081500,Potri.00…	Potri.001G042400,Potri.001G062500,Potri.001G100200,Potri.001G162000,Potri.001G166200,Potri.001G222800,Potri.001G223300,Potri.001G223704,Potri.001G223724,Potri.001G223900,Potri.001G224000,Potri.001G235800,Potri.001G255100,Potri.001G312700,Potri.001G393800,Potri.001G412400,Potri.002G054900,Potri.002G093300,Potri.002G098400,Potri.002G139800,Potri.003G066300,Potri.003G081200,Potri.003G081500,Potri.00…
GO:0006950	response to stress	biological_process	85/277	4485/23934	1.63754	1.02e-06	6.84e-05	85	Potri.001G020600,Potri.001G025400,Potri.001G042400,Potri.001G045600,Potri.001G046100,Potri.001G046400,Potri.001G062500,Potri.001G102400,Potri.001G166200,Potri.001G255100,Potri.001G307500,Potri.001G332900,Potri.001G380000,Potri.001G393800,Potri.001G437700,Potri.002G083700,Potri.002G091500,Potri.002G155300,Potri.003G066300,Potri.003G081200,Potri.003G084333,Potri.003G134800,Potri.003G159800,Potri.00…	Potri.001G020600,Potri.001G025400,Potri.001G042400,Potri.001G045600,Potri.001G046100,Potri.001G046400,Potri.001G062500,Potri.001G102400,Potri.001G166200,Potri.001G255100,Potri.001G307500,Potri.001G332900,Potri.001G380000,Potri.001G393800,Potri.001G437700,Potri.002G083700,Potri.002G091500,Potri.002G155300,Potri.003G066300,Potri.003G081200,Potri.003G084333,Potri.003G134800,Potri.003G159800,Potri.00…
GO:0043226	organelle	cellular_component	79/277	14300/23934	0.477339	1	1	79	Potri.001G020600,Potri.001G042400,Potri.001G062500,Potri.001G100200,Potri.001G166200,Potri.001G235800,Potri.001G312700,Potri.001G323500,Potri.001G331700,Potri.001G393800,Potri.002G020700,Potri.002G079400,Potri.002G091500,Potri.002G139800,Potri.002G231900,Potri.003G081200,Potri.003G081500,Potri.003G103900,Potri.003G112600,Potri.003G114100,Potri.003G147300,Potri.003G159800,Potri.003G213700,Potri.00…	Potri.001G020600,Potri.001G042400,Potri.001G062500,Potri.001G100200,Potri.001G166200,Potri.001G235800,Potri.001G312700,Potri.001G323500,Potri.001G331700,Potri.001G393800,Potri.002G020700,Potri.002G079400,Potri.002G091500,Potri.002G139800,Potri.002G231900,Potri.003G081200,Potri.003G081500,Potri.003G103900,Potri.003G112600,Potri.003G114100,Potri.003G147300,Potri.003G159800,Potri.003G213700,Potri.00…
GO:0043227	membrane-bounded organelle	cellular_component	79/277	13661/23934	0.499666	1	1	79	Potri.001G020600,Potri.001G042400,Potri.001G062500,Potri.001G100200,Potri.001G166200,Potri.001G235800,Potri.001G312700,Potri.001G323500,Potri.001G331700,Potri.001G393800,Potri.002G020700,Potri.002G079400,Potri.002G091500,Potri.002G139800,Potri.002G231900,Potri.003G081200,Potri.003G081500,Potri.003G103900,Potri.003G112600,Potri.003G114100,Potri.003G147300,Potri.003G159800,Potri.003G213700,Potri.00…	Potri.001G020600,Potri.001G042400,Potri.001G062500,Potri.001G100200,Potri.001G166200,Potri.001G235800,Potri.001G312700,Potri.001G323500,Potri.001G331700,Potri.001G393800,Potri.002G020700,Potri.002G079400,Potri.002G091500,Potri.002G139800,Potri.002G231900,Potri.003G081200,Potri.003G081500,Potri.003G103900,Potri.003G112600,Potri.003G114100,Potri.003G147300,Potri.003G159800,Potri.003G213700,Potri.00…
GO:0043229	intracellular organelle	cellular_component	79/277	14243/23934	0.479249	1	1	79	Potri.001G020600,Potri.001G042400,Potri.001G062500,Potri.001G100200,Potri.001G166200,Potri.001G235800,Potri.001G312700,Potri.001G323500,Potri.001G331700,Potri.001G393800,Potri.002G020700,Potri.002G079400,Potri.002G091500,Potri.002G139800,Potri.002G231900,Potri.003G081200,Potri.003G081500,Potri.003G103900,Potri.003G112600,Potri.003G114100,Potri.003G147300,Potri.003G159800,Potri.003G213700,Potri.00…	Potri.001G020600,Potri.001G042400,Potri.001G062500,Potri.001G100200,Potri.001G166200,Potri.001G235800,Potri.001G312700,Potri.001G323500,Potri.001G331700,Potri.001G393800,Potri.002G020700,Potri.002G079400,Potri.002G091500,Potri.002G139800,Potri.002G231900,Potri.003G081200,Potri.003G081500,Potri.003G103900,Potri.003G112600,Potri.003G114100,Potri.003G147300,Potri.003G159800,Potri.003G213700,Potri.00…
GO:0016020	membrane	cellular_component	77/277	9007/23934	0.738663	0.999793	1	77	Potri.001G020600,Potri.001G083900,Potri.001G100200,Potri.001G162000,Potri.001G255100,Potri.001G331700,Potri.001G332900,Potri.001G337900,Potri.001G393800,Potri.001G412400,Potri.001G437700,Potri.002G079400,Potri.002G099600,Potri.002G155300,Potri.002G256300,Potri.003G066300,Potri.003G103900,Potri.003G112600,Potri.003G121400,Potri.003G146800,Potri.003G159800,Potri.004G025200,Potri.004G065400,Potri.00…	Potri.001G020600,Potri.001G083900,Potri.001G100200,Potri.001G162000,Potri.001G255100,Potri.001G331700,Potri.001G332900,Potri.001G337900,Potri.001G393800,Potri.001G412400,Potri.001G437700,Potri.002G079400,Potri.002G099600,Potri.002G155300,Potri.002G256300,Potri.003G066300,Potri.003G103900,Potri.003G112600,Potri.003G121400,Potri.003G146800,Potri.003G159800,Potri.004G025200,Potri.004G065400,Potri.00…
GO:0043231	intracellular membrane-bounded organelle	cellular_component	77/277	13390/23934	0.496873	1	1	77	Potri.001G020600,Potri.001G042400,Potri.001G062500,Potri.001G100200,Potri.001G166200,Potri.001G235800,Potri.001G312700,Potri.001G323500,Potri.001G331700,Potri.001G393800,Potri.002G020700,Potri.002G079400,Potri.002G091500,Potri.002G139800,Potri.002G231900,Potri.003G081200,Potri.003G081500,Potri.003G103900,Potri.003G112600,Potri.003G114100,Potri.003G147300,Potri.003G159800,Potri.003G213700,Potri.00…	Potri.001G020600,Potri.001G042400,Potri.001G062500,Potri.001G100200,Potri.001G166200,Potri.001G235800,Potri.001G312700,Potri.001G323500,Potri.001G331700,Potri.001G393800,Potri.002G020700,Potri.002G079400,Potri.002G091500,Potri.002G139800,Potri.002G231900,Potri.003G081200,Potri.003G081500,Potri.003G103900,Potri.003G112600,Potri.003G114100,Potri.003G147300,Potri.003G159800,Potri.003G213700,Potri.00…
GO:0065007	biological regulation	biological_process	72/277	7787/23934	0.79891	0.992716	1	72	Potri.001G020600,Potri.001G042400,Potri.001G062500,Potri.001G083900,Potri.001G166200,Potri.001G235800,Potri.001G323500,Potri.001G437700,Potri.002G082400,Potri.002G091500,Potri.002G099600,Potri.002G163700,Potri.002G224100,Potri.002G256300,Potri.003G066300,Potri.003G081200,Potri.003G084333,Potri.003G114100,Potri.003G147300,Potri.003G159800,Potri.004G061300,Potri.004G065400,Potri.004G086300,Potri.00…	Potri.001G020600,Potri.001G042400,Potri.001G062500,Potri.001G083900,Potri.001G166200,Potri.001G235800,Potri.001G323500,Potri.001G437700,Potri.002G082400,Potri.002G091500,Potri.002G099600,Potri.002G163700,Potri.002G224100,Potri.002G256300,Potri.003G066300,Potri.003G081200,Potri.003G084333,Potri.003G114100,Potri.003G147300,Potri.003G159800,Potri.004G061300,Potri.004G065400,Potri.004G086300,Potri.00…
GO:0005737	cytoplasm	cellular_component	72/277	11773/23934	0.528422	1	1	72	Potri.001G020600,Potri.001G042400,Potri.001G045600,Potri.001G046100,Potri.001G046400,Potri.001G100200,Potri.001G312700,Potri.001G331700,Potri.001G393800,Potri.002G020700,Potri.002G091500,Potri.003G081500,Potri.003G084333,Potri.003G103900,Potri.003G112600,Potri.003G147300,Potri.003G159800,Potri.003G213700,Potri.003G218800,Potri.004G065400,Potri.004G095700,Potri.004G172300,Potri.005G032400,Potri.00…	Potri.001G020600,Potri.001G042400,Potri.001G045600,Potri.001G046100,Potri.001G046400,Potri.001G100200,Potri.001G312700,Potri.001G331700,Potri.001G393800,Potri.002G020700,Potri.002G091500,Potri.003G081500,Potri.003G084333,Potri.003G103900,Potri.003G112600,Potri.003G147300,Potri.003G159800,Potri.003G213700,Potri.003G218800,Potri.004G065400,Potri.004G095700,Potri.004G172300,Potri.005G032400,Potri.00…
GO:0005576	extracellular region	cellular_component	71/277	1792/23934	3.42339	0	0	71	Potri.001G159900,Potri.001G222800,Potri.001G223300,Potri.001G223704,Potri.001G223724,Potri.001G223900,Potri.001G224000,Potri.001G459100,Potri.001G461500,Potri.001G461700,Potri.001G461900,Potri.001G462300,Potri.002G256300,Potri.003G083200,Potri.003G086500,Potri.003G134800,Potri.003G213700,Potri.003G216400,Potri.004G061300,Potri.004G109166,Potri.004G110620,Potri.004G181700,Potri.005G200600,Potri.00…	Potri.001G159900,Potri.001G222800,Potri.001G223300,Potri.001G223704,Potri.001G223724,Potri.001G223900,Potri.001G224000,Potri.001G459100,Potri.001G461500,Potri.001G461700,Potri.001G461900,Potri.001G462300,Potri.002G256300,Potri.003G083200,Potri.003G086500,Potri.003G134800,Potri.003G213700,Potri.003G216400,Potri.004G061300,Potri.004G109166,Potri.004G110620,Potri.004G181700,Potri.005G200600,Potri.00…
GO:0016491	oxidoreductase activity	molecular_function	70/277	2269/23934	2.66563	0	0	70	Potri.001G045600,Potri.001G046100,Potri.001G046400,Potri.001G083900,Potri.001G100200,Potri.001G268600,Potri.001G307500,Potri.001G393800,Potri.001G459100,Potri.001G461500,Potri.001G461700,Potri.001G461900,Potri.001G462300,Potri.002G040700,Potri.002G224100,Potri.003G103900,Potri.003G146800,Potri.003G159800,Potri.004G148600,Potri.004G148900,Potri.005G032400,Potri.005G043400,Potri.005G106100,Potri.00…	Potri.001G045600,Potri.001G046100,Potri.001G046400,Potri.001G083900,Potri.001G100200,Potri.001G268600,Potri.001G307500,Potri.001G393800,Potri.001G459100,Potri.001G461500,Potri.001G461700,Potri.001G461900,Potri.001G462300,Potri.002G040700,Potri.002G224100,Potri.003G103900,Potri.003G146800,Potri.003G159800,Potri.004G148600,Potri.004G148900,Potri.005G032400,Potri.005G043400,Potri.005G106100,Potri.00…
GO:0046872	metal ion binding	molecular_function	68/277	4902/23934	1.19859	0.0557259	0.295774	68	Potri.001G020600,Potri.001G083900,Potri.001G100200,Potri.001G162000,Potri.001G235800,Potri.001G268600,Potri.001G323500,Potri.001G332900,Potri.001G393800,Potri.002G040700,Potri.002G082400,Potri.002G224100,Potri.003G103900,Potri.003G146800,Potri.003G159800,Potri.004G148600,Potri.004G148900,Potri.005G032400,Potri.005G187600,Potri.005G200600,Potri.005G215700,Potri.006G001301,Potri.006G067300,Potri.00…	Potri.001G020600,Potri.001G083900,Potri.001G100200,Potri.001G162000,Potri.001G235800,Potri.001G268600,Potri.001G323500,Potri.001G332900,Potri.001G393800,Potri.002G040700,Potri.002G082400,Potri.002G224100,Potri.003G103900,Potri.003G146800,Potri.003G159800,Potri.004G148600,Potri.004G148900,Potri.005G032400,Potri.005G187600,Potri.005G200600,Potri.005G215700,Potri.006G001301,Potri.006G067300,Potri.00…
GO:0043169	cation binding	molecular_function	68/277	4914/23934	1.19566	0.0581586	0.302056	68	Potri.001G020600,Potri.001G083900,Potri.001G100200,Potri.001G162000,Potri.001G235800,Potri.001G268600,Potri.001G323500,Potri.001G332900,Potri.001G393800,Potri.002G040700,Potri.002G082400,Potri.002G224100,Potri.003G103900,Potri.003G146800,Potri.003G159800,Potri.004G148600,Potri.004G148900,Potri.005G032400,Potri.005G187600,Potri.005G200600,Potri.005G215700,Potri.006G001301,Potri.006G067300,Potri.00…	Potri.001G020600,Potri.001G083900,Potri.001G100200,Potri.001G162000,Potri.001G235800,Potri.001G268600,Potri.001G323500,Potri.001G332900,Potri.001G393800,Potri.002G040700,Potri.002G082400,Potri.002G224100,Potri.003G103900,Potri.003G146800,Potri.003G159800,Potri.004G148600,Potri.004G148900,Potri.005G032400,Potri.005G187600,Potri.005G200600,Potri.005G215700,Potri.006G001301,Potri.006G067300,Potri.00…
GO:0036094	small molecule binding	molecular_function	68/277	4999/23934	1.17533	0.0777399	0.353029	68	Potri.001G020600,Potri.001G025400,Potri.001G042400,Potri.001G307500,Potri.001G412400,Potri.001G459100,Potri.001G461500,Potri.001G461700,Potri.001G461900,Potri.001G462300,Potri.002G091500,Potri.002G163700,Potri.002G224100,Potri.003G066300,Potri.003G084333,Potri.004G025200,Potri.004G065400,Potri.004G095700,Potri.004G175100,Potri.005G043400,Potri.005G139200,Potri.005G139300,Potri.005G181800,Potri.00…	Potri.001G020600,Potri.001G025400,Potri.001G042400,Potri.001G307500,Potri.001G412400,Potri.001G459100,Potri.001G461500,Potri.001G461700,Potri.001G461900,Potri.001G462300,Potri.002G091500,Potri.002G163700,Potri.002G224100,Potri.003G066300,Potri.003G084333,Potri.004G025200,Potri.004G065400,Potri.004G095700,Potri.004G175100,Potri.005G043400,Potri.005G139200,Potri.005G139300,Potri.005G181800,Potri.00…
GO:0043168	anion binding	molecular_function	64/277	4985/23934	1.1093	0.192756	0.550998	64	Potri.001G020600,Potri.001G025400,Potri.001G042400,Potri.001G307500,Potri.001G412400,Potri.001G459100,Potri.001G461500,Potri.001G461700,Potri.001G461900,Potri.001G462300,Potri.002G091500,Potri.002G163700,Potri.002G224100,Potri.003G066300,Potri.003G084333,Potri.004G025200,Potri.004G065400,Potri.004G095700,Potri.004G175100,Potri.005G139200,Potri.005G139300,Potri.005G181800,Potri.006G001301,Potri.00…	Potri.001G020600,Potri.001G025400,Potri.001G042400,Potri.001G307500,Potri.001G412400,Potri.001G459100,Potri.001G461500,Potri.001G461700,Potri.001G461900,Potri.001G462300,Potri.002G091500,Potri.002G163700,Potri.002G224100,Potri.003G066300,Potri.003G084333,Potri.004G025200,Potri.004G065400,Potri.004G095700,Potri.004G175100,Potri.005G139200,Potri.005G139300,Potri.005G181800,Potri.006G001301,Potri.00…
GO:0071944	cell periphery	cellular_component	63/277	5069/23934	1.07388	0.282167	0.673458	63	Potri.001G020600,Potri.001G159900,Potri.001G255100,Potri.001G332900,Potri.001G412400,Potri.001G459100,Potri.001G461500,Potri.001G461700,Potri.001G461900,Potri.001G462300,Potri.002G079400,Potri.002G099600,Potri.002G256300,Potri.003G066300,Potri.003G159800,Potri.003G213700,Potri.004G025200,Potri.004G065400,Potri.004G095700,Potri.004G175100,Potri.005G111400,Potri.005G181800,Potri.006G067300,Potri.00…	Potri.001G020600,Potri.001G159900,Potri.001G255100,Potri.001G332900,Potri.001G412400,Potri.001G459100,Potri.001G461500,Potri.001G461700,Potri.001G461900,Potri.001G462300,Potri.002G079400,Potri.002G099600,Potri.002G256300,Potri.003G066300,Potri.003G159800,Potri.003G213700,Potri.004G025200,Potri.004G065400,Potri.004G095700,Potri.004G175100,Potri.005G111400,Potri.005G181800,Potri.006G067300,Potri.00…
GO:0006807	nitrogen compound metabolic process	biological_process	62/277	9536/23934	0.561773	1	1	62	Potri.001G042400,Potri.001G062500,Potri.001G162000,Potri.001G166200,Potri.001G235800,Potri.001G312700,Potri.001G412400,Potri.002G054900,Potri.002G093300,Potri.002G139800,Potri.003G066300,Potri.003G081200,Potri.003G114100,Potri.003G147300,Potri.004G025200,Potri.004G086300,Potri.004G095700,Potri.004G175100,Potri.004G182000,Potri.005G043400,Potri.005G139200,Potri.005G139300,Potri.005G223100,Potri.00…	Potri.001G042400,Potri.001G062500,Potri.001G162000,Potri.001G166200,Potri.001G235800,Potri.001G312700,Potri.001G412400,Potri.002G054900,Potri.002G093300,Potri.002G139800,Potri.003G066300,Potri.003G081200,Potri.003G114100,Potri.003G147300,Potri.004G025200,Potri.004G086300,Potri.004G095700,Potri.004G175100,Potri.004G182000,Potri.005G043400,Potri.005G139200,Potri.005G139300,Potri.005G223100,Potri.00…
GO:0009058	biosynthetic process	biological_process	62/277	6509/23934	0.823025	0.971763	1	62	Potri.001G045600,Potri.001G046100,Potri.001G046400,Potri.001G062500,Potri.001G083900,Potri.001G100200,Potri.001G166200,Potri.001G235800,Potri.001G307500,Potri.001G312700,Potri.001G393800,Potri.002G091500,Potri.002G093300,Potri.002G098400,Potri.002G163700,Potri.002G224100,Potri.003G081200,Potri.003G114100,Potri.003G146800,Potri.003G147300,Potri.004G086300,Potri.004G148600,Potri.004G148900,Potri.00…	Potri.001G045600,Potri.001G046100,Potri.001G046400,Potri.001G062500,Potri.001G083900,Potri.001G100200,Potri.001G166200,Potri.001G235800,Potri.001G307500,Potri.001G312700,Potri.001G393800,Potri.002G091500,Potri.002G093300,Potri.002G098400,Potri.002G163700,Potri.002G224100,Potri.003G081200,Potri.003G114100,Potri.003G146800,Potri.003G147300,Potri.004G086300,Potri.004G148600,Potri.004G148900,Potri.00…
GO:0000166	nucleotide binding	molecular_function	59/277	4759/23934	1.0712	0.298451	0.691075	59	Potri.001G020600,Potri.001G025400,Potri.001G042400,Potri.001G307500,Potri.001G412400,Potri.001G459100,Potri.001G461500,Potri.001G461700,Potri.001G461900,Potri.001G462300,Potri.003G066300,Potri.003G084333,Potri.004G025200,Potri.004G065400,Potri.004G095700,Potri.004G175100,Potri.005G043400,Potri.005G139200,Potri.005G139300,Potri.005G181800,Potri.006G001301,Potri.006G137600,Potri.006G169000,Potri.00…	Potri.001G020600,Potri.001G025400,Potri.001G042400,Potri.001G307500,Potri.001G412400,Potri.001G459100,Potri.001G461500,Potri.001G461700,Potri.001G461900,Potri.001G462300,Potri.003G066300,Potri.003G084333,Potri.004G025200,Potri.004G065400,Potri.004G095700,Potri.004G175100,Potri.005G043400,Potri.005G139200,Potri.005G139300,Potri.005G181800,Potri.006G001301,Potri.006G137600,Potri.006G169000,Potri.00…
GO:1901265	nucleoside phosphate binding	molecular_function	59/277	4759/23934	1.0712	0.298451	0.691075	59	Potri.001G020600,Potri.001G025400,Potri.001G042400,Potri.001G307500,Potri.001G412400,Potri.001G459100,Potri.001G461500,Potri.001G461700,Potri.001G461900,Potri.001G462300,Potri.003G066300,Potri.003G084333,Potri.004G025200,Potri.004G065400,Potri.004G095700,Potri.004G175100,Potri.005G043400,Potri.005G139200,Potri.005G139300,Potri.005G181800,Potri.006G001301,Potri.006G137600,Potri.006G169000,Potri.00…	Potri.001G020600,Potri.001G025400,Potri.001G042400,Potri.001G307500,Potri.001G412400,Potri.001G459100,Potri.001G461500,Potri.001G461700,Potri.001G461900,Potri.001G462300,Potri.003G066300,Potri.003G084333,Potri.004G025200,Potri.004G065400,Potri.004G095700,Potri.004G175100,Potri.005G043400,Potri.005G139200,Potri.005G139300,Potri.005G181800,Potri.006G001301,Potri.006G137600,Potri.006G169000,Potri.00…
GO:0050789	regulation of biological process	biological_process	59/277	6980/23934	0.730352	0.998844	1	59	Potri.001G020600,Potri.001G042400,Potri.001G062500,Potri.001G083900,Potri.001G166200,Potri.001G235800,Potri.001G323500,Potri.001G437700,Potri.002G082400,Potri.002G091500,Potri.002G256300,Potri.003G066300,Potri.003G081200,Potri.003G084333,Potri.003G114100,Potri.003G147300,Potri.003G159800,Potri.004G061300,Potri.004G065400,Potri.004G086300,Potri.004G175100,Potri.005G099300,Potri.005G139200,Potri.00…	Potri.001G020600,Potri.001G042400,Potri.001G062500,Potri.001G083900,Potri.001G166200,Potri.001G235800,Potri.001G323500,Potri.001G437700,Potri.002G082400,Potri.002G091500,Potri.002G256300,Potri.003G066300,Potri.003G081200,Potri.003G084333,Potri.003G114100,Potri.003G147300,Potri.003G159800,Potri.004G061300,Potri.004G065400,Potri.004G086300,Potri.004G175100,Potri.005G099300,Potri.005G139200,Potri.00…
GO:0044425	membrane part	cellular_component	56/277	6636/23934	0.72915	0.998465	1	56	Potri.001G020600,Potri.001G083900,Potri.001G100200,Potri.001G162000,Potri.001G255100,Potri.001G331700,Potri.001G337900,Potri.001G437700,Potri.002G079400,Potri.002G099600,Potri.002G256300,Potri.003G103900,Potri.003G112600,Potri.003G121400,Potri.003G159800,Potri.004G025200,Potri.004G065400,Potri.004G095700,Potri.004G175100,Potri.005G099300,Potri.005G111400,Potri.005G181800,Potri.006G067300,Potri.00…	Potri.001G020600,Potri.001G083900,Potri.001G100200,Potri.001G162000,Potri.001G255100,Potri.001G331700,Potri.001G337900,Potri.001G437700,Potri.002G079400,Potri.002G099600,Potri.002G256300,Potri.003G103900,Potri.003G112600,Potri.003G121400,Potri.003G159800,Potri.004G025200,Potri.004G065400,Potri.004G095700,Potri.004G175100,Potri.005G099300,Potri.005G111400,Potri.005G181800,Potri.006G067300,Potri.00…
GO:0031224	intrinsic component of membrane	cellular_component	55/277	6110/23934	0.77778	0.989243	1	55	Potri.001G020600,Potri.001G083900,Potri.001G100200,Potri.001G162000,Potri.001G255100,Potri.001G331700,Potri.001G337900,Potri.001G437700,Potri.002G079400,Potri.002G099600,Potri.003G103900,Potri.003G112600,Potri.003G121400,Potri.003G159800,Potri.004G025200,Potri.004G065400,Potri.004G095700,Potri.004G175100,Potri.005G099300,Potri.005G111400,Potri.005G181800,Potri.006G067300,Potri.006G204200,Potri.00…	Potri.001G020600,Potri.001G083900,Potri.001G100200,Potri.001G162000,Potri.001G255100,Potri.001G331700,Potri.001G337900,Potri.001G437700,Potri.002G079400,Potri.002G099600,Potri.003G103900,Potri.003G112600,Potri.003G121400,Potri.003G159800,Potri.004G025200,Potri.004G065400,Potri.004G095700,Potri.004G175100,Potri.005G099300,Potri.005G111400,Potri.005G181800,Potri.006G067300,Potri.006G204200,Potri.00…
GO:1901576	organic substance biosynthetic process	biological_process	55/277	6254/23934	0.759872	0.994173	1	55	Potri.001G045600,Potri.001G046100,Potri.001G046400,Potri.001G062500,Potri.001G100200,Potri.001G166200,Potri.001G235800,Potri.001G312700,Potri.001G393800,Potri.002G093300,Potri.002G098400,Potri.002G163700,Potri.002G224100,Potri.003G081200,Potri.003G114100,Potri.003G147300,Potri.004G086300,Potri.004G148600,Potri.004G148900,Potri.005G032400,Potri.005G043400,Potri.005G187600,Potri.005G200600,Potri.00…	Potri.001G045600,Potri.001G046100,Potri.001G046400,Potri.001G062500,Potri.001G100200,Potri.001G166200,Potri.001G235800,Potri.001G312700,Potri.001G393800,Potri.002G093300,Potri.002G098400,Potri.002G163700,Potri.002G224100,Potri.003G081200,Potri.003G114100,Potri.003G147300,Potri.004G086300,Potri.004G148600,Potri.004G148900,Potri.005G032400,Potri.005G043400,Potri.005G187600,Potri.005G200600,Potri.00…
GO:0016787	hydrolase activity	molecular_function	54/277	4142/23934	1.12647	0.186078	0.544574	54	Potri.001G032400,Potri.001G100200,Potri.001G159900,Potri.001G222800,Potri.001G223300,Potri.001G223704,Potri.001G223724,Potri.001G223900,Potri.001G224000,Potri.001G255100,Potri.002G054900,Potri.002G082400,Potri.002G083700,Potri.002G139800,Potri.002G256300,Potri.003G081500,Potri.003G112600,Potri.003G213700,Potri.004G101400,Potri.004G109166,Potri.004G110620,Potri.004G182000,Potri.006G046100,Potri.00…	Potri.001G032400,Potri.001G100200,Potri.001G159900,Potri.001G222800,Potri.001G223300,Potri.001G223704,Potri.001G223724,Potri.001G223900,Potri.001G224000,Potri.001G255100,Potri.002G054900,Potri.002G082400,Potri.002G083700,Potri.002G139800,Potri.002G256300,Potri.003G081500,Potri.003G112600,Potri.003G213700,Potri.004G101400,Potri.004G109166,Potri.004G110620,Potri.004G182000,Potri.006G046100,Potri.00…
GO:0043170	macromolecule metabolic process	biological_process	54/277	8773/23934	0.53184	1	1	54	Potri.001G042400,Potri.001G062500,Potri.001G162000,Potri.001G166200,Potri.001G235800,Potri.001G312700,Potri.001G412400,Potri.002G054900,Potri.002G139800,Potri.003G066300,Potri.003G081200,Potri.003G114100,Potri.003G147300,Potri.004G025200,Potri.004G086300,Potri.004G095700,Potri.004G175100,Potri.004G182000,Potri.005G139200,Potri.005G139300,Potri.005G223100,Potri.005G224100,Potri.006G001301,Potri.00…	Potri.001G042400,Potri.001G062500,Potri.001G162000,Potri.001G166200,Potri.001G235800,Potri.001G312700,Potri.001G412400,Potri.002G054900,Potri.002G139800,Potri.003G066300,Potri.003G081200,Potri.003G114100,Potri.003G147300,Potri.004G025200,Potri.004G086300,Potri.004G095700,Potri.004G175100,Potri.004G182000,Potri.005G139200,Potri.005G139300,Potri.005G223100,Potri.005G224100,Potri.006G001301,Potri.00…
GO:0044249	cellular biosynthetic process	biological_process	53/277	6081/23934	0.753072	0.994596	1	53	Potri.001G045600,Potri.001G046100,Potri.001G046400,Potri.001G062500,Potri.001G100200,Potri.001G166200,Potri.001G235800,Potri.001G312700,Potri.001G393800,Potri.002G098400,Potri.002G163700,Potri.002G224100,Potri.003G081200,Potri.003G114100,Potri.003G147300,Potri.004G086300,Potri.004G148600,Potri.004G148900,Potri.005G032400,Potri.005G043400,Potri.005G187600,Potri.005G200600,Potri.005G223100,Potri.00…	Potri.001G045600,Potri.001G046100,Potri.001G046400,Potri.001G062500,Potri.001G100200,Potri.001G166200,Potri.001G235800,Potri.001G312700,Potri.001G393800,Potri.002G098400,Potri.002G163700,Potri.002G224100,Potri.003G081200,Potri.003G114100,Potri.003G147300,Potri.004G086300,Potri.004G148600,Potri.004G148900,Potri.005G032400,Potri.005G043400,Potri.005G187600,Potri.005G200600,Potri.005G223100,Potri.00…
GO:0042221	response to chemical	biological_process	53/277	3638/23934	1.25878	0.0431445	0.270611	53	Potri.001G042400,Potri.001G062500,Potri.001G166200,Potri.001G235800,Potri.001G380000,Potri.001G393800,Potri.001G437700,Potri.002G082400,Potri.002G091500,Potri.003G081200,Potri.003G121400,Potri.004G061300,Potri.005G099300,Potri.005G139200,Potri.005G139300,Potri.005G200600,Potri.005G215700,Potri.005G223100,Potri.005G224100,Potri.006G101100,Potri.006G137600,Potri.006G151600,Potri.006G202600,Potri.00…	Potri.001G042400,Potri.001G062500,Potri.001G166200,Potri.001G235800,Potri.001G380000,Potri.001G393800,Potri.001G437700,Potri.002G082400,Potri.002G091500,Potri.003G081200,Potri.003G121400,Potri.004G061300,Potri.005G099300,Potri.005G139200,Potri.005G139300,Potri.005G200600,Potri.005G215700,Potri.005G223100,Potri.005G224100,Potri.006G101100,Potri.006G137600,Potri.006G151600,Potri.006G202600,Potri.00…
GO:0006952	defense response	biological_process	53/277	2119/23934	2.16113	6.55e-08	5.68e-06	53	Potri.001G020600,Potri.001G025400,Potri.001G062500,Potri.001G102400,Potri.001G166200,Potri.001G255100,Potri.001G307500,Potri.001G437700,Potri.002G083700,Potri.002G091500,Potri.002G155300,Potri.003G066300,Potri.003G081200,Potri.003G084333,Potri.003G134800,Potri.003G159800,Potri.004G025200,Potri.004G065400,Potri.004G148600,Potri.004G148900,Potri.004G182000,Potri.005G111400,Potri.006G046100,Potri.00…	Potri.001G020600,Potri.001G025400,Potri.001G062500,Potri.001G102400,Potri.001G166200,Potri.001G255100,Potri.001G307500,Potri.001G437700,Potri.002G083700,Potri.002G091500,Potri.002G155300,Potri.003G066300,Potri.003G081200,Potri.003G084333,Potri.003G134800,Potri.003G159800,Potri.004G025200,Potri.004G065400,Potri.004G148600,Potri.004G148900,Potri.004G182000,Potri.005G111400,Potri.006G046100,Potri.00…
GO:0050794	regulation of cellular process	biological_process	49/277	6193/23934	0.683645	0.99955	1	49	Potri.001G020600,Potri.001G042400,Potri.001G062500,Potri.001G166200,Potri.001G235800,Potri.001G323500,Potri.002G091500,Potri.002G256300,Potri.003G066300,Potri.003G081200,Potri.003G084333,Potri.003G114100,Potri.003G147300,Potri.003G159800,Potri.004G086300,Potri.004G175100,Potri.005G099300,Potri.005G139200,Potri.005G139300,Potri.005G215700,Potri.005G223100,Potri.005G224100,Potri.006G137600,Potri.00…	Potri.001G020600,Potri.001G042400,Potri.001G062500,Potri.001G166200,Potri.001G235800,Potri.001G323500,Potri.002G091500,Potri.002G256300,Potri.003G066300,Potri.003G081200,Potri.003G084333,Potri.003G114100,Potri.003G147300,Potri.003G159800,Potri.004G086300,Potri.004G175100,Potri.005G099300,Potri.005G139200,Potri.005G139300,Potri.005G215700,Potri.005G223100,Potri.005G224100,Potri.006G137600,Potri.00…
GO:0044444	cytoplasmic part	cellular_component	49/277	9418/23934	0.449545	1	1	49	Potri.001G020600,Potri.001G045600,Potri.001G046100,Potri.001G046400,Potri.001G100200,Potri.001G312700,Potri.001G331700,Potri.001G393800,Potri.002G020700,Potri.002G091500,Potri.003G081500,Potri.003G103900,Potri.003G112600,Potri.003G159800,Potri.003G213700,Potri.004G065400,Potri.004G095700,Potri.004G172300,Potri.005G043400,Potri.005G099300,Potri.005G187600,Potri.006G042200,Potri.006G086900,Potri.00…	Potri.001G020600,Potri.001G045600,Potri.001G046100,Potri.001G046400,Potri.001G100200,Potri.001G312700,Potri.001G331700,Potri.001G393800,Potri.002G020700,Potri.002G091500,Potri.003G081500,Potri.003G103900,Potri.003G112600,Potri.003G159800,Potri.003G213700,Potri.004G065400,Potri.004G095700,Potri.004G172300,Potri.005G043400,Potri.005G099300,Potri.005G187600,Potri.006G042200,Potri.006G086900,Potri.00…
GO:0048037	cofactor binding	molecular_function	48/277	1470/23934	2.82137	6.22e-11	7.05e-09	48	Potri.001G045600,Potri.001G046100,Potri.001G046400,Potri.001G083900,Potri.001G307500,Potri.001G459100,Potri.001G461500,Potri.001G461700,Potri.001G461900,Potri.001G462300,Potri.002G091500,Potri.002G163700,Potri.002G224100,Potri.003G146800,Potri.004G148600,Potri.004G148900,Potri.005G043400,Potri.006G137600,Potri.006G151600,Potri.006G236500,Potri.009G033900,Potri.009G110800,Potri.009G145400,Potri.01…	Potri.001G045600,Potri.001G046100,Potri.001G046400,Potri.001G083900,Potri.001G307500,Potri.001G459100,Potri.001G461500,Potri.001G461700,Potri.001G461900,Potri.001G462300,Potri.002G091500,Potri.002G163700,Potri.002G224100,Potri.003G146800,Potri.004G148600,Potri.004G148900,Potri.005G043400,Potri.006G137600,Potri.006G151600,Potri.006G236500,Potri.009G033900,Potri.009G110800,Potri.009G145400,Potri.01…
GO:0051716	cellular response to stimulus	biological_process	47/277	3650/23934	1.1126	0.234264	0.617844	47	Potri.001G042400,Potri.001G166200,Potri.001G235800,Potri.001G380000,Potri.002G091500,Potri.003G066300,Potri.003G081200,Potri.003G084333,Potri.003G159800,Potri.004G065400,Potri.004G175100,Potri.005G099300,Potri.005G139200,Potri.005G139300,Potri.005G215700,Potri.005G223100,Potri.006G101100,Potri.006G137600,Potri.006G151600,Potri.007G006200,Potri.007G037100,Potri.007G037200,Potri.007G037401,Potri.00…	Potri.001G042400,Potri.001G166200,Potri.001G235800,Potri.001G380000,Potri.002G091500,Potri.003G066300,Potri.003G081200,Potri.003G084333,Potri.003G159800,Potri.004G065400,Potri.004G175100,Potri.005G099300,Potri.005G139200,Potri.005G139300,Potri.005G215700,Potri.005G223100,Potri.006G101100,Potri.006G137600,Potri.006G151600,Potri.007G006200,Potri.007G037100,Potri.007G037200,Potri.007G037401,Potri.00…
GO:0016021	integral component of membrane	cellular_component	47/277	5809/23934	0.699088	0.998774	1	47	Potri.001G020600,Potri.001G083900,Potri.001G100200,Potri.001G162000,Potri.001G331700,Potri.001G337900,Potri.001G437700,Potri.002G079400,Potri.002G099600,Potri.003G103900,Potri.003G112600,Potri.003G121400,Potri.003G159800,Potri.004G025200,Potri.004G065400,Potri.004G095700,Potri.004G175100,Potri.005G099300,Potri.005G111400,Potri.005G181800,Potri.006G204200,Potri.007G027900,Potri.008G028900,Potri.00…	Potri.001G020600,Potri.001G083900,Potri.001G100200,Potri.001G162000,Potri.001G331700,Potri.001G337900,Potri.001G437700,Potri.002G079400,Potri.002G099600,Potri.003G103900,Potri.003G112600,Potri.003G121400,Potri.003G159800,Potri.004G025200,Potri.004G065400,Potri.004G095700,Potri.004G175100,Potri.005G099300,Potri.005G111400,Potri.005G181800,Potri.006G204200,Potri.007G027900,Potri.008G028900,Potri.00…
GO:0007154	cell communication	biological_process	45/277	2928/23934	1.32794	0.0285829	0.220732	45	Potri.001G042400,Potri.001G166200,Potri.001G380000,Potri.001G412400,Potri.002G091500,Potri.003G066300,Potri.003G081200,Potri.003G084333,Potri.003G159800,Potri.004G175100,Potri.005G099300,Potri.005G139200,Potri.005G139300,Potri.005G215700,Potri.005G223100,Potri.006G137600,Potri.006G151600,Potri.007G037100,Potri.007G037200,Potri.007G037401,Potri.007G044800,Potri.007G079800,Potri.008G086700,Potri.00…	Potri.001G042400,Potri.001G166200,Potri.001G380000,Potri.001G412400,Potri.002G091500,Potri.003G066300,Potri.003G081200,Potri.003G084333,Potri.003G159800,Potri.004G175100,Potri.005G099300,Potri.005G139200,Potri.005G139300,Potri.005G215700,Potri.005G223100,Potri.006G137600,Potri.006G151600,Potri.007G037100,Potri.007G037200,Potri.007G037401,Potri.007G044800,Potri.007G079800,Potri.008G086700,Potri.00…
GO:0016740	transferase activity	molecular_function	45/277	5099/23934	0.762541	0.986069	1	45	Potri.001G042400,Potri.001G162000,Potri.001G312700,Potri.001G412400,Potri.002G091500,Potri.002G098400,Potri.003G066300,Potri.004G025200,Potri.004G065400,Potri.004G095700,Potri.004G175100,Potri.005G139200,Potri.005G139300,Potri.005G181800,Potri.006G042200,Potri.006G120600,Potri.006G202600,Potri.006G202700,Potri.007G044800,Potri.007G045400,Potri.007G110600,Potri.008G028900,Potri.008G058400,Potri.00…	Potri.001G042400,Potri.001G162000,Potri.001G312700,Potri.001G412400,Potri.002G091500,Potri.002G098400,Potri.003G066300,Potri.004G025200,Potri.004G065400,Potri.004G095700,Potri.004G175100,Potri.005G139200,Potri.005G139300,Potri.005G181800,Potri.006G042200,Potri.006G120600,Potri.006G202600,Potri.006G202700,Potri.007G044800,Potri.007G045400,Potri.007G110600,Potri.008G028900,Potri.008G058400,Potri.00…
GO:0044260	cellular macromolecule metabolic process	biological_process	44/277	7157/23934	0.531199	1	1	44	Potri.001G042400,Potri.001G062500,Potri.001G162000,Potri.001G166200,Potri.001G235800,Potri.001G312700,Potri.001G412400,Potri.003G066300,Potri.003G081200,Potri.003G114100,Potri.003G147300,Potri.004G025200,Potri.004G086300,Potri.004G095700,Potri.004G175100,Potri.004G182000,Potri.005G139200,Potri.005G139300,Potri.005G223100,Potri.005G224100,Potri.006G001301,Potri.006G202600,Potri.007G044800,Potri.00…	Potri.001G042400,Potri.001G062500,Potri.001G162000,Potri.001G166200,Potri.001G235800,Potri.001G312700,Potri.001G412400,Potri.003G066300,Potri.003G081200,Potri.003G114100,Potri.003G147300,Potri.004G025200,Potri.004G086300,Potri.004G095700,Potri.004G175100,Potri.004G182000,Potri.005G139200,Potri.005G139300,Potri.005G223100,Potri.005G224100,Potri.006G001301,Potri.006G202600,Potri.007G044800,Potri.00…
GO:1901360	organic cyclic compound metabolic process	biological_process	44/277	6228/23934	0.610435	0.999982	1	44	Potri.001G045600,Potri.001G046100,Potri.001G046400,Potri.001G062500,Potri.001G166200,Potri.001G235800,Potri.002G093300,Potri.002G098400,Potri.002G139800,Potri.003G081200,Potri.003G114100,Potri.003G147300,Potri.004G086300,Potri.004G148600,Potri.004G148900,Potri.005G043400,Potri.005G200600,Potri.005G223100,Potri.005G224100,Potri.006G049400,Potri.006G086900,Potri.007G037066,Potri.007G045400,Potri.00…	Potri.001G045600,Potri.001G046100,Potri.001G046400,Potri.001G062500,Potri.001G166200,Potri.001G235800,Potri.002G093300,Potri.002G098400,Potri.002G139800,Potri.003G081200,Potri.003G114100,Potri.003G147300,Potri.004G086300,Potri.004G148600,Potri.004G148900,Potri.005G043400,Potri.005G200600,Potri.005G223100,Potri.005G224100,Potri.006G049400,Potri.006G086900,Potri.007G037066,Potri.007G045400,Potri.00…
GO:0010033	response to organic substance	biological_process	42/277	2708/23934	1.3401	0.029961	0.225472	42	Potri.001G042400,Potri.001G062500,Potri.001G166200,Potri.001G235800,Potri.001G437700,Potri.002G082400,Potri.002G091500,Potri.003G081200,Potri.004G061300,Potri.005G099300,Potri.005G139200,Potri.005G139300,Potri.005G223100,Potri.005G224100,Potri.006G151600,Potri.006G202600,Potri.006G214300,Potri.007G037100,Potri.007G037200,Potri.007G037401,Potri.007G044800,Potri.007G079800,Potri.007G110600,Potri.00…	Potri.001G042400,Potri.001G062500,Potri.001G166200,Potri.001G235800,Potri.001G437700,Potri.002G082400,Potri.002G091500,Potri.003G081200,Potri.004G061300,Potri.005G099300,Potri.005G139200,Potri.005G139300,Potri.005G223100,Potri.005G224100,Potri.006G151600,Potri.006G202600,Potri.006G214300,Potri.007G037100,Potri.007G037200,Potri.007G037401,Potri.007G044800,Potri.007G079800,Potri.007G110600,Potri.00…
GO:0006725	cellular aromatic compound metabolic process	biological_process	41/277	6030/23934	0.587492	0.999992	1	41	Potri.001G045600,Potri.001G046100,Potri.001G046400,Potri.001G062500,Potri.001G166200,Potri.001G235800,Potri.002G093300,Potri.002G139800,Potri.003G081200,Potri.003G114100,Potri.003G147300,Potri.004G086300,Potri.005G043400,Potri.005G200600,Potri.005G223100,Potri.005G224100,Potri.006G049400,Potri.006G086900,Potri.007G037066,Potri.007G045400,Potri.007G079800,Potri.008G166000,Potri.009G053632,Potri.01…	Potri.001G045600,Potri.001G046100,Potri.001G046400,Potri.001G062500,Potri.001G166200,Potri.001G235800,Potri.002G093300,Potri.002G139800,Potri.003G081200,Potri.003G114100,Potri.003G147300,Potri.004G086300,Potri.005G043400,Potri.005G200600,Potri.005G223100,Potri.005G224100,Potri.006G049400,Potri.006G086900,Potri.007G037066,Potri.007G045400,Potri.007G079800,Potri.008G166000,Potri.009G053632,Potri.01…
GO:0008144	drug binding	molecular_function	40/277	4069/23934	0.849391	0.890892	1	40	Potri.001G020600,Potri.001G025400,Potri.001G042400,Potri.001G412400,Potri.002G091500,Potri.002G163700,Potri.003G066300,Potri.003G084333,Potri.004G025200,Potri.004G065400,Potri.004G095700,Potri.004G175100,Potri.004G182000,Potri.005G139200,Potri.005G139300,Potri.005G181800,Potri.006G001301,Potri.006G169000,Potri.006G188400,Potri.007G044800,Potri.008G058400,Potri.008G068700,Potri.008G083300,Potri.00…	Potri.001G020600,Potri.001G025400,Potri.001G042400,Potri.001G412400,Potri.002G091500,Potri.002G163700,Potri.003G066300,Potri.003G084333,Potri.004G025200,Potri.004G065400,Potri.004G095700,Potri.004G175100,Potri.004G182000,Potri.005G139200,Potri.005G139300,Potri.005G181800,Potri.006G001301,Potri.006G169000,Potri.006G188400,Potri.007G044800,Potri.008G058400,Potri.008G068700,Potri.008G083300,Potri.00…
GO:1901564	organonitrogen compound metabolic process	biological_process	39/277	4930/23934	0.683523	0.998064	1	39	Potri.001G042400,Potri.001G162000,Potri.001G312700,Potri.001G412400,Potri.002G054900,Potri.002G093300,Potri.003G066300,Potri.004G025200,Potri.004G095700,Potri.004G175100,Potri.004G182000,Potri.005G043400,Potri.005G139200,Potri.005G139300,Potri.006G086900,Potri.006G188400,Potri.006G202600,Potri.006G232400,Potri.006G232500,Potri.007G044800,Potri.007G045400,Potri.008G028900,Potri.008G083300,Potri.00…	Potri.001G042400,Potri.001G162000,Potri.001G312700,Potri.001G412400,Potri.002G054900,Potri.002G093300,Potri.003G066300,Potri.004G025200,Potri.004G095700,Potri.004G175100,Potri.004G182000,Potri.005G043400,Potri.005G139200,Potri.005G139300,Potri.006G086900,Potri.006G188400,Potri.006G202600,Potri.006G232400,Potri.006G232500,Potri.007G044800,Potri.007G045400,Potri.008G028900,Potri.008G083300,Potri.00…
GO:0005886	plasma membrane	cellular_component	39/277	4220/23934	0.798523	0.952729	1	39	Potri.001G020600,Potri.001G255100,Potri.001G332900,Potri.001G412400,Potri.002G079400,Potri.002G099600,Potri.002G256300,Potri.003G066300,Potri.003G159800,Potri.004G025200,Potri.004G065400,Potri.004G095700,Potri.004G175100,Potri.005G111400,Potri.005G181800,Potri.006G067300,Potri.006G204200,Potri.006G232400,Potri.006G232500,Potri.008G027500,Potri.008G027700,Potri.008G027975,Potri.008G058400,Potri.00…	Potri.001G020600,Potri.001G255100,Potri.001G332900,Potri.001G412400,Potri.002G079400,Potri.002G099600,Potri.002G256300,Potri.003G066300,Potri.003G159800,Potri.004G025200,Potri.004G065400,Potri.004G095700,Potri.004G175100,Potri.005G111400,Potri.005G181800,Potri.006G067300,Potri.006G204200,Potri.006G232400,Potri.006G232500,Potri.008G027500,Potri.008G027700,Potri.008G027975,Potri.008G058400,Potri.00…
GO:0009056	catabolic process	biological_process	39/277	2231/23934	1.51043	0.00617833	0.0902281	39	Potri.001G032400,Potri.001G162000,Potri.002G054900,Potri.002G093300,Potri.003G081500,Potri.003G213700,Potri.004G101400,Potri.004G182000,Potri.005G200600,Potri.006G188400,Potri.006G232400,Potri.006G232500,Potri.008G083300,Potri.009G033900,Potri.009G072900,Potri.010G035500,Potri.010G131500,Potri.010G236850,Potri.010G236870,Potri.010G236890,Potri.010G236910,Potri.011G071100,Potri.012G033866,Potri.01…	Potri.001G032400,Potri.001G162000,Potri.002G054900,Potri.002G093300,Potri.003G081500,Potri.003G213700,Potri.004G101400,Potri.004G182000,Potri.005G200600,Potri.006G188400,Potri.006G232400,Potri.006G232500,Potri.008G083300,Potri.009G033900,Potri.009G072900,Potri.010G035500,Potri.010G131500,Potri.010G236850,Potri.010G236870,Potri.010G236890,Potri.010G236910,Potri.011G071100,Potri.012G033866,Potri.01…
GO:0023052	signaling	biological_process	38/277	2551/23934	1.28709	0.0628887	0.321674	38	Potri.001G042400,Potri.001G166200,Potri.002G091500,Potri.003G066300,Potri.003G081200,Potri.003G084333,Potri.003G159800,Potri.004G175100,Potri.005G099300,Potri.005G139200,Potri.005G139300,Potri.005G215700,Potri.005G223100,Potri.006G137600,Potri.007G037100,Potri.007G037200,Potri.007G037401,Potri.007G044800,Potri.007G079800,Potri.008G166000,Potri.009G047600,Potri.010G072300,Potri.011G008740,Potri.01…	Potri.001G042400,Potri.001G166200,Potri.002G091500,Potri.003G066300,Potri.003G081200,Potri.003G084333,Potri.003G159800,Potri.004G175100,Potri.005G099300,Potri.005G139200,Potri.005G139300,Potri.005G215700,Potri.005G223100,Potri.006G137600,Potri.007G037100,Potri.007G037200,Potri.007G037401,Potri.007G044800,Potri.007G079800,Potri.008G166000,Potri.009G047600,Potri.010G072300,Potri.011G008740,Potri.01…
GO:0140096	catalytic activity, acting on a protein	molecular_function	38/277	3671/23934	0.894406	0.796916	1	38	Potri.001G042400,Potri.001G162000,Potri.001G412400,Potri.002G054900,Potri.002G256300,Potri.003G066300,Potri.004G025200,Potri.004G065400,Potri.004G095700,Potri.004G175100,Potri.005G139200,Potri.005G139300,Potri.005G181800,Potri.006G202600,Potri.006G202700,Potri.006G232400,Potri.006G232500,Potri.007G044800,Potri.007G110600,Potri.008G027500,Potri.008G027700,Potri.008G027975,Potri.008G058400,Potri.00…	Potri.001G042400,Potri.001G162000,Potri.001G412400,Potri.002G054900,Potri.002G256300,Potri.003G066300,Potri.004G025200,Potri.004G065400,Potri.004G095700,Potri.004G175100,Potri.005G139200,Potri.005G139300,Potri.005G181800,Potri.006G202600,Potri.006G202700,Potri.006G232400,Potri.006G232500,Potri.007G044800,Potri.007G110600,Potri.008G027500,Potri.008G027700,Potri.008G027975,Potri.008G058400,Potri.00…
GO:0097367	carbohydrate derivative binding	molecular_function	38/277	4398/23934	0.746559	0.984382	1	38	Potri.001G020600,Potri.001G025400,Potri.001G042400,Potri.001G412400,Potri.003G066300,Potri.003G084333,Potri.004G025200,Potri.004G065400,Potri.004G095700,Potri.004G175100,Potri.004G182000,Potri.005G139200,Potri.005G139300,Potri.005G181800,Potri.006G001301,Potri.006G169000,Potri.006G188400,Potri.007G044800,Potri.008G058400,Potri.008G068700,Potri.008G083300,Potri.009G072900,Potri.010G055200,Potri.01…	Potri.001G020600,Potri.001G025400,Potri.001G042400,Potri.001G412400,Potri.003G066300,Potri.003G084333,Potri.004G025200,Potri.004G065400,Potri.004G095700,Potri.004G175100,Potri.004G182000,Potri.005G139200,Potri.005G139300,Potri.005G181800,Potri.006G001301,Potri.006G169000,Potri.006G188400,Potri.007G044800,Potri.008G058400,Potri.008G068700,Potri.008G083300,Potri.009G072900,Potri.010G055200,Potri.01…
GO:0005634	nucleus	cellular_component	37/277	6655/23934	0.480385	1	1	37	Potri.001G042400,Potri.001G062500,Potri.001G166200,Potri.001G235800,Potri.001G323500,Potri.002G020700,Potri.002G079400,Potri.002G231900,Potri.003G081200,Potri.003G114100,Potri.003G147300,Potri.003G218800,Potri.004G086300,Potri.004G172300,Potri.005G139200,Potri.005G139300,Potri.005G223100,Potri.005G224100,Potri.006G086900,Potri.006G214300,Potri.007G006200,Potri.007G044800,Potri.007G079800,Potri.00…	Potri.001G042400,Potri.001G062500,Potri.001G166200,Potri.001G235800,Potri.001G323500,Potri.002G020700,Potri.002G079400,Potri.002G231900,Potri.003G081200,Potri.003G114100,Potri.003G147300,Potri.003G218800,Potri.004G086300,Potri.004G172300,Potri.005G139200,Potri.005G139300,Potri.005G223100,Potri.005G224100,Potri.006G086900,Potri.006G214300,Potri.007G006200,Potri.007G044800,Potri.007G079800,Potri.00…
GO:0007165	signal transduction	biological_process	36/277	2523/23934	1.23288	0.109623	0.417825	36	Potri.001G042400,Potri.001G166200,Potri.002G091500,Potri.003G066300,Potri.003G081200,Potri.003G084333,Potri.003G159800,Potri.004G175100,Potri.005G099300,Potri.005G139200,Potri.005G139300,Potri.005G215700,Potri.005G223100,Potri.006G137600,Potri.007G037100,Potri.007G037200,Potri.007G037401,Potri.007G044800,Potri.007G079800,Potri.008G166000,Potri.009G047600,Potri.010G072300,Potri.011G008740,Potri.01…	Potri.001G042400,Potri.001G166200,Potri.002G091500,Potri.003G066300,Potri.003G081200,Potri.003G084333,Potri.003G159800,Potri.004G175100,Potri.005G099300,Potri.005G139200,Potri.005G139300,Potri.005G215700,Potri.005G223100,Potri.006G137600,Potri.007G037100,Potri.007G037200,Potri.007G037401,Potri.007G044800,Potri.007G079800,Potri.008G166000,Potri.009G047600,Potri.010G072300,Potri.011G008740,Potri.01…
GO:0051704	multi-organism process	biological_process	35/277	2207/23934	1.37025	0.0349678	0.241017	35	Potri.001G020600,Potri.001G102400,Potri.001G159900,Potri.001G166200,Potri.001G307500,Potri.001G412400,Potri.001G437700,Potri.002G091500,Potri.003G066300,Potri.003G083200,Potri.003G084333,Potri.003G159800,Potri.004G025200,Potri.004G065400,Potri.004G181700,Potri.006G137600,Potri.006G204200,Potri.006G214300,Potri.007G037066,Potri.007G037100,Potri.007G037200,Potri.007G037401,Potri.007G079800,Potri.00…	Potri.001G020600,Potri.001G102400,Potri.001G159900,Potri.001G166200,Potri.001G307500,Potri.001G412400,Potri.001G437700,Potri.002G091500,Potri.003G066300,Potri.003G083200,Potri.003G084333,Potri.003G159800,Potri.004G025200,Potri.004G065400,Potri.004G181700,Potri.006G137600,Potri.006G204200,Potri.006G214300,Potri.007G037066,Potri.007G037100,Potri.007G037200,Potri.007G037401,Potri.007G079800,Potri.00…
GO:0009607	response to biotic stimulus	biological_process	35/277	1617/23934	1.87022	0.000267186	0.0082104	35	Potri.001G020600,Potri.001G102400,Potri.001G166200,Potri.001G255100,Potri.001G307500,Potri.001G437700,Potri.002G091500,Potri.003G066300,Potri.003G084333,Potri.003G134800,Potri.003G159800,Potri.004G025200,Potri.004G065400,Potri.005G111400,Potri.006G046100,Potri.006G137600,Potri.006G204200,Potri.006G214300,Potri.007G037066,Potri.007G037100,Potri.007G037200,Potri.007G037401,Potri.007G079800,Potri.00…	Potri.001G020600,Potri.001G102400,Potri.001G166200,Potri.001G255100,Potri.001G307500,Potri.001G437700,Potri.002G091500,Potri.003G066300,Potri.003G084333,Potri.003G134800,Potri.003G159800,Potri.004G025200,Potri.004G065400,Potri.005G111400,Potri.006G046100,Potri.006G137600,Potri.006G204200,Potri.006G214300,Potri.007G037066,Potri.007G037100,Potri.007G037200,Potri.007G037401,Potri.007G079800,Potri.00…
GO:0032553	ribonucleotide binding	molecular_function	34/277	4339/23934	0.677056	0.996907	1	34	Potri.001G020600,Potri.001G025400,Potri.001G042400,Potri.001G412400,Potri.003G066300,Potri.003G084333,Potri.004G025200,Potri.004G065400,Potri.004G095700,Potri.004G175100,Potri.005G139200,Potri.005G139300,Potri.005G181800,Potri.006G001301,Potri.006G169000,Potri.007G044800,Potri.008G058400,Potri.008G068700,Potri.008G083300,Potri.009G072900,Potri.010G055200,Potri.010G057000,Potri.011G008740,Potri.01…	Potri.001G020600,Potri.001G025400,Potri.001G042400,Potri.001G412400,Potri.003G066300,Potri.003G084333,Potri.004G025200,Potri.004G065400,Potri.004G095700,Potri.004G175100,Potri.005G139200,Potri.005G139300,Potri.005G181800,Potri.006G001301,Potri.006G169000,Potri.007G044800,Potri.008G058400,Potri.008G068700,Potri.008G083300,Potri.009G072900,Potri.010G055200,Potri.010G057000,Potri.011G008740,Potri.01…
GO:0050662	coenzyme binding	molecular_function	33/277	627/23934	4.5476	0	0	33	Potri.001G045600,Potri.001G046100,Potri.001G046400,Potri.001G307500,Potri.001G459100,Potri.001G461500,Potri.001G461700,Potri.001G461900,Potri.001G462300,Potri.002G091500,Potri.002G163700,Potri.002G224100,Potri.005G043400,Potri.006G137600,Potri.006G151600,Potri.006G236500,Potri.011G158100,Potri.011G158901,Potri.011G159100,Potri.011G159200,Potri.011G159400,Potri.011G159600,Potri.011G160400,Potri.01…	Potri.001G045600,Potri.001G046100,Potri.001G046400,Potri.001G307500,Potri.001G459100,Potri.001G461500,Potri.001G461700,Potri.001G461900,Potri.001G462300,Potri.002G091500,Potri.002G163700,Potri.002G224100,Potri.005G043400,Potri.006G137600,Potri.006G151600,Potri.006G236500,Potri.011G158100,Potri.011G158901,Potri.011G159100,Potri.011G159200,Potri.011G159400,Potri.011G159600,Potri.011G160400,Potri.01…
GO:1901700	response to oxygen-containing compound	biological_process	33/277	2067/23934	1.37946	0.0369908	0.251435	33	Potri.001G042400,Potri.001G062500,Potri.001G166200,Potri.001G235800,Potri.001G380000,Potri.001G393800,Potri.002G082400,Potri.002G091500,Potri.003G081200,Potri.004G061300,Potri.005G139200,Potri.005G139300,Potri.005G223100,Potri.005G224100,Potri.006G151600,Potri.006G202600,Potri.007G037100,Potri.007G037200,Potri.007G037401,Potri.007G044800,Potri.007G079800,Potri.007G110600,Potri.008G137700,Potri.00…	Potri.001G042400,Potri.001G062500,Potri.001G166200,Potri.001G235800,Potri.001G380000,Potri.001G393800,Potri.002G082400,Potri.002G091500,Potri.003G081200,Potri.004G061300,Potri.005G139200,Potri.005G139300,Potri.005G223100,Potri.005G224100,Potri.006G151600,Potri.006G202600,Potri.007G037100,Potri.007G037200,Potri.007G037401,Potri.007G044800,Potri.007G079800,Potri.007G110600,Potri.008G137700,Potri.00…
GO:0009605	response to external stimulus	biological_process	33/277	1974/23934	1.44445	0.0209674	0.189637	33	Potri.001G020600,Potri.001G102400,Potri.001G166200,Potri.001G307500,Potri.001G380000,Potri.001G437700,Potri.002G091500,Potri.003G066300,Potri.003G084333,Potri.003G159800,Potri.004G025200,Potri.004G065400,Potri.006G137600,Potri.006G151600,Potri.006G204200,Potri.006G214300,Potri.007G037066,Potri.007G037100,Potri.007G037200,Potri.007G037401,Potri.007G079800,Potri.008G058400,Potri.008G086700,Potri.00…	Potri.001G020600,Potri.001G102400,Potri.001G166200,Potri.001G307500,Potri.001G380000,Potri.001G437700,Potri.002G091500,Potri.003G066300,Potri.003G084333,Potri.003G159800,Potri.004G025200,Potri.004G065400,Potri.006G137600,Potri.006G151600,Potri.006G204200,Potri.006G214300,Potri.007G037066,Potri.007G037100,Potri.007G037200,Potri.007G037401,Potri.007G079800,Potri.008G058400,Potri.008G086700,Potri.00…
GO:0035639	purine ribonucleoside triphosphate binding	molecular_function	33/277	4229/23934	0.674236	0.996757	1	33	Potri.001G020600,Potri.001G025400,Potri.001G042400,Potri.001G412400,Potri.003G066300,Potri.003G084333,Potri.004G025200,Potri.004G065400,Potri.004G095700,Potri.004G175100,Potri.005G139200,Potri.005G139300,Potri.005G181800,Potri.006G001301,Potri.006G169000,Potri.007G044800,Potri.008G058400,Potri.008G068700,Potri.008G083300,Potri.009G072900,Potri.010G055200,Potri.010G057000,Potri.011G008740,Potri.01…	Potri.001G020600,Potri.001G025400,Potri.001G042400,Potri.001G412400,Potri.003G066300,Potri.003G084333,Potri.004G025200,Potri.004G065400,Potri.004G095700,Potri.004G175100,Potri.005G139200,Potri.005G139300,Potri.005G181800,Potri.006G001301,Potri.006G169000,Potri.007G044800,Potri.008G058400,Potri.008G068700,Potri.008G083300,Potri.009G072900,Potri.010G055200,Potri.010G057000,Potri.011G008740,Potri.01…
GO:0032555	purine ribonucleotide binding	molecular_function	33/277	4294/23934	0.66403	0.997709	1	33	Potri.001G020600,Potri.001G025400,Potri.001G042400,Potri.001G412400,Potri.003G066300,Potri.003G084333,Potri.004G025200,Potri.004G065400,Potri.004G095700,Potri.004G175100,Potri.005G139200,Potri.005G139300,Potri.005G181800,Potri.006G001301,Potri.006G169000,Potri.007G044800,Potri.008G058400,Potri.008G068700,Potri.008G083300,Potri.009G072900,Potri.010G055200,Potri.010G057000,Potri.011G008740,Potri.01…	Potri.001G020600,Potri.001G025400,Potri.001G042400,Potri.001G412400,Potri.003G066300,Potri.003G084333,Potri.004G025200,Potri.004G065400,Potri.004G095700,Potri.004G175100,Potri.005G139200,Potri.005G139300,Potri.005G181800,Potri.006G001301,Potri.006G169000,Potri.007G044800,Potri.008G058400,Potri.008G068700,Potri.008G083300,Potri.009G072900,Potri.010G055200,Potri.010G057000,Potri.011G008740,Potri.01…
GO:0017076	purine nucleotide binding	molecular_function	33/277	4297/23934	0.663566	0.997746	1	33	Potri.001G020600,Potri.001G025400,Potri.001G042400,Potri.001G412400,Potri.003G066300,Potri.003G084333,Potri.004G025200,Potri.004G065400,Potri.004G095700,Potri.004G175100,Potri.005G139200,Potri.005G139300,Potri.005G181800,Potri.006G001301,Potri.006G169000,Potri.007G044800,Potri.008G058400,Potri.008G068700,Potri.008G083300,Potri.009G072900,Potri.010G055200,Potri.010G057000,Potri.011G008740,Potri.01…	Potri.001G020600,Potri.001G025400,Potri.001G042400,Potri.001G412400,Potri.003G066300,Potri.003G084333,Potri.004G025200,Potri.004G065400,Potri.004G095700,Potri.004G175100,Potri.005G139200,Potri.005G139300,Potri.005G181800,Potri.006G001301,Potri.006G169000,Potri.007G044800,Potri.008G058400,Potri.008G068700,Potri.008G083300,Potri.009G072900,Potri.010G055200,Potri.010G057000,Potri.011G008740,Potri.01…
GO:1901575	organic substance catabolic process	biological_process	32/277	1942/23934	1.42376	0.0272922	0.212995	32	Potri.001G162000,Potri.002G054900,Potri.002G093300,Potri.003G081500,Potri.003G213700,Potri.004G182000,Potri.005G200600,Potri.006G188400,Potri.006G232400,Potri.006G232500,Potri.008G083300,Potri.009G033900,Potri.009G072900,Potri.010G131500,Potri.011G071100,Potri.012G033866,Potri.014G027400,Potri.014G027500,Potri.014G092932,Potri.017G014100,Potri.017G063500,Potri.017G102100,Potri.017G134101,Potri.01…	Potri.001G162000,Potri.002G054900,Potri.002G093300,Potri.003G081500,Potri.003G213700,Potri.004G182000,Potri.005G200600,Potri.006G188400,Potri.006G232400,Potri.006G232500,Potri.008G083300,Potri.009G033900,Potri.009G072900,Potri.010G131500,Potri.011G071100,Potri.012G033866,Potri.014G027400,Potri.014G027500,Potri.014G092932,Potri.017G014100,Potri.017G063500,Potri.017G102100,Potri.017G134101,Potri.01…
GO:0070887	cellular response to chemical stimulus	biological_process	32/277	1691/23934	1.63509	0.00422354	0.0669863	32	Potri.001G042400,Potri.001G166200,Potri.001G235800,Potri.001G380000,Potri.002G091500,Potri.003G081200,Potri.005G099300,Potri.005G139200,Potri.005G139300,Potri.005G223100,Potri.006G101100,Potri.006G137600,Potri.006G151600,Potri.007G006200,Potri.007G037100,Potri.007G037200,Potri.007G037401,Potri.007G044800,Potri.007G079800,Potri.008G166000,Potri.009G047600,Potri.010G072300,Potri.011G057000,Potri.01…	Potri.001G042400,Potri.001G166200,Potri.001G235800,Potri.001G380000,Potri.002G091500,Potri.003G081200,Potri.005G099300,Potri.005G139200,Potri.005G139300,Potri.005G223100,Potri.006G101100,Potri.006G137600,Potri.006G151600,Potri.007G006200,Potri.007G037100,Potri.007G037200,Potri.007G037401,Potri.007G044800,Potri.007G079800,Potri.008G166000,Potri.009G047600,Potri.010G072300,Potri.011G057000,Potri.01…
GO:0005524	ATP binding	molecular_function	32/277	3883/23934	0.712062	0.988854	1	32	Potri.001G020600,Potri.001G025400,Potri.001G042400,Potri.001G412400,Potri.003G066300,Potri.003G084333,Potri.004G025200,Potri.004G065400,Potri.004G095700,Potri.004G175100,Potri.005G139200,Potri.005G139300,Potri.005G181800,Potri.006G001301,Potri.006G169000,Potri.007G044800,Potri.008G058400,Potri.008G068700,Potri.008G083300,Potri.009G072900,Potri.010G055200,Potri.010G057000,Potri.011G008740,Potri.01…	Potri.001G020600,Potri.001G025400,Potri.001G042400,Potri.001G412400,Potri.003G066300,Potri.003G084333,Potri.004G025200,Potri.004G065400,Potri.004G095700,Potri.004G175100,Potri.005G139200,Potri.005G139300,Potri.005G181800,Potri.006G001301,Potri.006G169000,Potri.007G044800,Potri.008G058400,Potri.008G068700,Potri.008G083300,Potri.009G072900,Potri.010G055200,Potri.010G057000,Potri.011G008740,Potri.01…
GO:0032559	adenyl ribonucleotide binding	molecular_function	32/277	3948/23934	0.700339	0.991864	1	32	Potri.001G020600,Potri.001G025400,Potri.001G042400,Potri.001G412400,Potri.003G066300,Potri.003G084333,Potri.004G025200,Potri.004G065400,Potri.004G095700,Potri.004G175100,Potri.005G139200,Potri.005G139300,Potri.005G181800,Potri.006G001301,Potri.006G169000,Potri.007G044800,Potri.008G058400,Potri.008G068700,Potri.008G083300,Potri.009G072900,Potri.010G055200,Potri.010G057000,Potri.011G008740,Potri.01…	Potri.001G020600,Potri.001G025400,Potri.001G042400,Potri.001G412400,Potri.003G066300,Potri.003G084333,Potri.004G025200,Potri.004G065400,Potri.004G095700,Potri.004G175100,Potri.005G139200,Potri.005G139300,Potri.005G181800,Potri.006G001301,Potri.006G169000,Potri.007G044800,Potri.008G058400,Potri.008G068700,Potri.008G083300,Potri.009G072900,Potri.010G055200,Potri.010G057000,Potri.011G008740,Potri.01…
GO:0030554	adenyl nucleotide binding	molecular_function	32/277	3951/23934	0.699807	0.991983	1	32	Potri.001G020600,Potri.001G025400,Potri.001G042400,Potri.001G412400,Potri.003G066300,Potri.003G084333,Potri.004G025200,Potri.004G065400,Potri.004G095700,Potri.004G175100,Potri.005G139200,Potri.005G139300,Potri.005G181800,Potri.006G001301,Potri.006G169000,Potri.007G044800,Potri.008G058400,Potri.008G068700,Potri.008G083300,Potri.009G072900,Potri.010G055200,Potri.010G057000,Potri.011G008740,Potri.01…	Potri.001G020600,Potri.001G025400,Potri.001G042400,Potri.001G412400,Potri.003G066300,Potri.003G084333,Potri.004G025200,Potri.004G065400,Potri.004G095700,Potri.004G175100,Potri.005G139200,Potri.005G139300,Potri.005G181800,Potri.006G001301,Potri.006G169000,Potri.007G044800,Potri.008G058400,Potri.008G068700,Potri.008G083300,Potri.009G072900,Potri.010G055200,Potri.010G057000,Potri.011G008740,Potri.01…
GO:0046914	transition metal ion binding	molecular_function	31/277	1593/23934	1.68144	0.00322878	0.0560288	31	Potri.001G083900,Potri.001G100200,Potri.001G268600,Potri.001G323500,Potri.003G146800,Potri.004G148600,Potri.004G148900,Potri.005G200600,Potri.007G088358,Potri.008G027500,Potri.008G027700,Potri.008G027975,Potri.009G033900,Potri.009G053632,Potri.009G063300,Potri.009G140350,Potri.009G140400,Potri.009G145400,Potri.011G071100,Potri.012G104600,Potri.012G142000,Potri.014G089700,Potri.015G075902,Potri.01…	Potri.001G083900,Potri.001G100200,Potri.001G268600,Potri.001G323500,Potri.003G146800,Potri.004G148600,Potri.004G148900,Potri.005G200600,Potri.007G088358,Potri.008G027500,Potri.008G027700,Potri.008G027975,Potri.009G033900,Potri.009G053632,Potri.009G063300,Potri.009G140350,Potri.009G140400,Potri.009G145400,Potri.011G071100,Potri.012G104600,Potri.012G142000,Potri.014G089700,Potri.015G075902,Potri.01…
GO:0046483	heterocycle metabolic process	biological_process	31/277	5843/23934	0.458418	1	1	31	Potri.001G062500,Potri.001G166200,Potri.001G235800,Potri.002G093300,Potri.002G098400,Potri.002G139800,Potri.003G081200,Potri.003G114100,Potri.003G147300,Potri.004G086300,Potri.005G200600,Potri.005G223100,Potri.005G224100,Potri.006G049400,Potri.006G086900,Potri.007G045400,Potri.007G079800,Potri.008G166000,Potri.009G053632,Potri.010G072300,Potri.011G057000,Potri.011G061800,Potri.011G071100,Potri.01…	Potri.001G062500,Potri.001G166200,Potri.001G235800,Potri.002G093300,Potri.002G098400,Potri.002G139800,Potri.003G081200,Potri.003G114100,Potri.003G147300,Potri.004G086300,Potri.005G200600,Potri.005G223100,Potri.005G224100,Potri.006G049400,Potri.006G086900,Potri.007G045400,Potri.007G079800,Potri.008G166000,Potri.009G053632,Potri.010G072300,Potri.011G057000,Potri.011G061800,Potri.011G071100,Potri.01…
GO:1901362	organic cyclic compound biosynthetic process	biological_process	31/277	3937/23934	0.680349	0.994821	1	31	Potri.001G045600,Potri.001G046100,Potri.001G046400,Potri.001G062500,Potri.001G166200,Potri.001G235800,Potri.002G098400,Potri.003G081200,Potri.003G114100,Potri.003G147300,Potri.004G086300,Potri.005G043400,Potri.005G200600,Potri.005G223100,Potri.005G224100,Potri.007G045400,Potri.007G079800,Potri.008G166000,Potri.009G033900,Potri.010G072300,Potri.011G057000,Potri.011G061800,Potri.011G071100,Potri.01…	Potri.001G045600,Potri.001G046100,Potri.001G046400,Potri.001G062500,Potri.001G166200,Potri.001G235800,Potri.002G098400,Potri.003G081200,Potri.003G114100,Potri.003G147300,Potri.004G086300,Potri.005G043400,Potri.005G200600,Potri.005G223100,Potri.005G224100,Potri.007G045400,Potri.007G079800,Potri.008G166000,Potri.009G033900,Potri.010G072300,Potri.011G057000,Potri.011G061800,Potri.011G071100,Potri.01…
GO:0009719	response to endogenous stimulus	biological_process	30/277	2329/23934	1.11298	0.295139	0.68664	30	Potri.001G042400,Potri.001G062500,Potri.001G166200,Potri.002G082400,Potri.002G091500,Potri.003G081200,Potri.005G099300,Potri.005G139200,Potri.005G139300,Potri.005G223100,Potri.005G224100,Potri.007G037100,Potri.007G037200,Potri.007G037401,Potri.007G044800,Potri.007G079800,Potri.008G166000,Potri.009G047600,Potri.010G035500,Potri.010G072300,Potri.010G131500,Potri.011G057000,Potri.011G061800,Potri.01…	Potri.001G042400,Potri.001G062500,Potri.001G166200,Potri.002G082400,Potri.002G091500,Potri.003G081200,Potri.005G099300,Potri.005G139200,Potri.005G139300,Potri.005G223100,Potri.005G224100,Potri.007G037100,Potri.007G037200,Potri.007G037401,Potri.007G044800,Potri.007G079800,Potri.008G166000,Potri.009G047600,Potri.010G035500,Potri.010G072300,Potri.010G131500,Potri.011G057000,Potri.011G061800,Potri.01…
GO:0034641	cellular nitrogen compound metabolic process	biological_process	29/277	6342/23934	0.3951	1	1	29	Potri.001G062500,Potri.001G166200,Potri.001G235800,Potri.002G093300,Potri.002G139800,Potri.003G081200,Potri.003G114100,Potri.003G147300,Potri.004G086300,Potri.005G223100,Potri.005G224100,Potri.006G049400,Potri.006G086900,Potri.007G045400,Potri.007G079800,Potri.008G166000,Potri.009G053632,Potri.009G072900,Potri.010G035500,Potri.010G072300,Potri.011G057000,Potri.011G061800,Potri.012G142000,Potri.01…	Potri.001G062500,Potri.001G166200,Potri.001G235800,Potri.002G093300,Potri.002G139800,Potri.003G081200,Potri.003G114100,Potri.003G147300,Potri.004G086300,Potri.005G223100,Potri.005G224100,Potri.006G049400,Potri.006G086900,Potri.007G045400,Potri.007G079800,Potri.008G166000,Potri.009G053632,Potri.009G072900,Potri.010G035500,Potri.010G072300,Potri.011G057000,Potri.011G061800,Potri.012G142000,Potri.01…
GO:0019438	aromatic compound biosynthetic process	biological_process	29/277	3728/23934	0.672137	0.994656	1	29	Potri.001G045600,Potri.001G046100,Potri.001G046400,Potri.001G062500,Potri.001G166200,Potri.001G235800,Potri.003G081200,Potri.003G114100,Potri.003G147300,Potri.004G086300,Potri.005G043400,Potri.005G200600,Potri.005G223100,Potri.005G224100,Potri.007G045400,Potri.007G079800,Potri.008G166000,Potri.010G072300,Potri.011G057000,Potri.011G059500,Potri.011G059600,Potri.011G061800,Potri.011G071100,Potri.01…	Potri.001G045600,Potri.001G046100,Potri.001G046400,Potri.001G062500,Potri.001G166200,Potri.001G235800,Potri.003G081200,Potri.003G114100,Potri.003G147300,Potri.004G086300,Potri.005G043400,Potri.005G200600,Potri.005G223100,Potri.005G224100,Potri.007G045400,Potri.007G079800,Potri.008G166000,Potri.010G072300,Potri.011G057000,Potri.011G059500,Potri.011G059600,Potri.011G061800,Potri.011G071100,Potri.01…
GO:0009628	response to abiotic stimulus	biological_process	29/277	2323/23934	1.07866	0.361901	0.759649	29	Potri.001G042400,Potri.001G045600,Potri.001G046100,Potri.001G046400,Potri.001G102400,Potri.001G380000,Potri.001G393800,Potri.003G159800,Potri.004G061300,Potri.005G139200,Potri.005G139300,Potri.005G224100,Potri.006G001301,Potri.006G101100,Potri.006G137600,Potri.006G202600,Potri.007G006200,Potri.007G044800,Potri.007G108301,Potri.009G033900,Potri.009G072900,Potri.010G035500,Potri.011G049600,Potri.01…	Potri.001G042400,Potri.001G045600,Potri.001G046100,Potri.001G046400,Potri.001G102400,Potri.001G380000,Potri.001G393800,Potri.003G159800,Potri.004G061300,Potri.005G139200,Potri.005G139300,Potri.005G224100,Potri.006G001301,Potri.006G101100,Potri.006G137600,Potri.006G202600,Potri.007G006200,Potri.007G044800,Potri.007G108301,Potri.009G033900,Potri.009G072900,Potri.010G035500,Potri.011G049600,Potri.01…
GO:0009725	response to hormone	biological_process	28/277	2251/23934	1.07478	0.372747	0.76788	28	Potri.001G042400,Potri.001G062500,Potri.001G166200,Potri.002G082400,Potri.002G091500,Potri.003G081200,Potri.005G099300,Potri.005G139200,Potri.005G139300,Potri.005G223100,Potri.005G224100,Potri.007G037100,Potri.007G037200,Potri.007G037401,Potri.007G044800,Potri.007G079800,Potri.008G166000,Potri.009G047600,Potri.010G035500,Potri.010G072300,Potri.010G131500,Potri.011G057000,Potri.011G061800,Potri.01…	Potri.001G042400,Potri.001G062500,Potri.001G166200,Potri.002G082400,Potri.002G091500,Potri.003G081200,Potri.005G099300,Potri.005G139200,Potri.005G139300,Potri.005G223100,Potri.005G224100,Potri.007G037100,Potri.007G037200,Potri.007G037401,Potri.007G044800,Potri.007G079800,Potri.008G166000,Potri.009G047600,Potri.010G035500,Potri.010G072300,Potri.010G131500,Potri.011G057000,Potri.011G061800,Potri.01…
GO:0043207	response to external biotic stimulus	biological_process	28/277	1529/23934	1.58229	0.0111124	0.128053	28	Potri.001G020600,Potri.001G102400,Potri.001G166200,Potri.001G307500,Potri.001G437700,Potri.002G091500,Potri.003G066300,Potri.003G084333,Potri.003G159800,Potri.004G025200,Potri.004G065400,Potri.006G137600,Potri.006G204200,Potri.006G214300,Potri.007G037066,Potri.007G037100,Potri.007G037200,Potri.007G037401,Potri.007G079800,Potri.008G058400,Potri.011G008740,Potri.011G049600,Potri.013G041900,Potri.01…	Potri.001G020600,Potri.001G102400,Potri.001G166200,Potri.001G307500,Potri.001G437700,Potri.002G091500,Potri.003G066300,Potri.003G084333,Potri.003G159800,Potri.004G025200,Potri.004G065400,Potri.006G137600,Potri.006G204200,Potri.006G214300,Potri.007G037066,Potri.007G037100,Potri.007G037200,Potri.007G037401,Potri.007G079800,Potri.008G058400,Potri.011G008740,Potri.011G049600,Potri.013G041900,Potri.01…
GO:0051707	response to other organism	biological_process	28/277	1523/23934	1.58852	0.0105811	0.122891	28	Potri.001G020600,Potri.001G102400,Potri.001G166200,Potri.001G307500,Potri.001G437700,Potri.002G091500,Potri.003G066300,Potri.003G084333,Potri.003G159800,Potri.004G025200,Potri.004G065400,Potri.006G137600,Potri.006G204200,Potri.006G214300,Potri.007G037066,Potri.007G037100,Potri.007G037200,Potri.007G037401,Potri.007G079800,Potri.008G058400,Potri.011G008740,Potri.011G049600,Potri.013G041900,Potri.01…	Potri.001G020600,Potri.001G102400,Potri.001G166200,Potri.001G307500,Potri.001G437700,Potri.002G091500,Potri.003G066300,Potri.003G084333,Potri.003G159800,Potri.004G025200,Potri.004G065400,Potri.006G137600,Potri.006G204200,Potri.006G214300,Potri.007G037066,Potri.007G037100,Potri.007G037200,Potri.007G037401,Potri.007G079800,Potri.008G058400,Potri.011G008740,Potri.011G049600,Potri.013G041900,Potri.01…
GO:0032501	multicellular organismal process	biological_process	27/277	3638/23934	0.641264	0.997154	1	27	Potri.001G083900,Potri.001G159900,Potri.001G166200,Potri.001G412400,Potri.002G091500,Potri.002G163700,Potri.002G224100,Potri.002G256300,Potri.003G081200,Potri.004G061300,Potri.004G095700,Potri.005G043400,Potri.005G235500,Potri.006G188400,Potri.007G006200,Potri.009G033900,Potri.009G109500,Potri.010G035500,Potri.010G131500,Potri.011G070500,Potri.011G125651,Potri.011G160400,Potri.012G034901,Potri.01…	Potri.001G083900,Potri.001G159900,Potri.001G166200,Potri.001G412400,Potri.002G091500,Potri.002G163700,Potri.002G224100,Potri.002G256300,Potri.003G081200,Potri.004G061300,Potri.004G095700,Potri.005G043400,Potri.005G235500,Potri.006G188400,Potri.007G006200,Potri.009G033900,Potri.009G109500,Potri.010G035500,Potri.010G131500,Potri.011G070500,Potri.011G125651,Potri.011G160400,Potri.012G034901,Potri.01…
GO:0032502	developmental process	biological_process	26/277	3806/23934	0.590256	0.999444	1	26	Potri.001G083900,Potri.001G159900,Potri.001G166200,Potri.002G091500,Potri.002G163700,Potri.002G224100,Potri.002G256300,Potri.003G081200,Potri.004G061300,Potri.004G086300,Potri.004G095700,Potri.005G043400,Potri.005G224100,Potri.005G235500,Potri.007G006200,Potri.009G033900,Potri.010G035500,Potri.010G131500,Potri.011G070500,Potri.011G160400,Potri.013G114900,Potri.014G131800,Potri.015G099200,Potri.01…	Potri.001G083900,Potri.001G159900,Potri.001G166200,Potri.002G091500,Potri.002G163700,Potri.002G224100,Potri.002G256300,Potri.003G081200,Potri.004G061300,Potri.004G086300,Potri.004G095700,Potri.005G043400,Potri.005G224100,Potri.005G235500,Potri.007G006200,Potri.009G033900,Potri.010G035500,Potri.010G131500,Potri.011G070500,Potri.011G160400,Potri.013G114900,Potri.014G131800,Potri.015G099200,Potri.01…
GO:0018130	heterocycle biosynthetic process	biological_process	26/277	3636/23934	0.617853	0.998428	1	26	Potri.001G062500,Potri.001G166200,Potri.001G235800,Potri.002G098400,Potri.003G081200,Potri.003G114100,Potri.003G147300,Potri.004G086300,Potri.005G200600,Potri.005G223100,Potri.005G224100,Potri.007G045400,Potri.007G079800,Potri.008G166000,Potri.010G072300,Potri.011G057000,Potri.011G061800,Potri.011G071100,Potri.012G142000,Potri.013G114900,Potri.013G135600,Potri.015G099200,Potri.016G126100,Potri.01…	Potri.001G062500,Potri.001G166200,Potri.001G235800,Potri.002G098400,Potri.003G081200,Potri.003G114100,Potri.003G147300,Potri.004G086300,Potri.005G200600,Potri.005G223100,Potri.005G224100,Potri.007G045400,Potri.007G079800,Potri.008G166000,Potri.010G072300,Potri.011G057000,Potri.011G061800,Potri.011G071100,Potri.012G142000,Potri.013G114900,Potri.013G135600,Potri.015G099200,Potri.016G126100,Potri.01…
GO:0044248	cellular catabolic process	biological_process	26/277	1707/23934	1.31606	0.0922804	0.387788	26	Potri.001G162000,Potri.004G182000,Potri.005G200600,Potri.006G188400,Potri.008G083300,Potri.009G033900,Potri.009G072900,Potri.010G035500,Potri.010G131500,Potri.010G236850,Potri.010G236870,Potri.010G236890,Potri.010G236910,Potri.011G071100,Potri.012G033866,Potri.014G092932,Potri.017G014100,Potri.017G063500,Potri.018G098000,Potri.019G088401,Potri.019G088600,Potri.019G088700,Potri.019G088800,Potri.01…	Potri.001G162000,Potri.004G182000,Potri.005G200600,Potri.006G188400,Potri.008G083300,Potri.009G033900,Potri.009G072900,Potri.010G035500,Potri.010G131500,Potri.010G236850,Potri.010G236870,Potri.010G236890,Potri.010G236910,Potri.011G071100,Potri.012G033866,Potri.014G092932,Potri.017G014100,Potri.017G063500,Potri.018G098000,Potri.019G088401,Potri.019G088600,Potri.019G088700,Potri.019G088800,Potri.01…
GO:0005618	cell wall	cellular_component	25/277	982/23934	2.1997	0.000204743	0.00661994	25	Potri.001G159900,Potri.001G459100,Potri.001G461500,Potri.001G461700,Potri.001G461900,Potri.001G462300,Potri.003G213700,Potri.004G095700,Potri.007G139200,Potri.008G086700,Potri.008G088300,Potri.009G140350,Potri.009G140400,Potri.011G158901,Potri.011G159100,Potri.011G159200,Potri.011G159400,Potri.011G159600,Potri.011G160400,Potri.011G160700,Potri.011G160900,Potri.011G161100,Potri.011G161300,Potri.01…	Potri.001G159900,Potri.001G459100,Potri.001G461500,Potri.001G461700,Potri.001G461900,Potri.001G462300,Potri.003G213700,Potri.004G095700,Potri.007G139200,Potri.008G086700,Potri.008G088300,Potri.009G140350,Potri.009G140400,Potri.011G158901,Potri.011G159100,Potri.011G159200,Potri.011G159400,Potri.011G159600,Potri.011G160400,Potri.011G160700,Potri.011G160900,Potri.011G161100,Potri.011G161300,Potri.01…
GO:0030312	external encapsulating structure	cellular_component	25/277	982/23934	2.1997	0.000204743	0.00661994	25	Potri.001G159900,Potri.001G459100,Potri.001G461500,Potri.001G461700,Potri.001G461900,Potri.001G462300,Potri.003G213700,Potri.004G095700,Potri.007G139200,Potri.008G086700,Potri.008G088300,Potri.009G140350,Potri.009G140400,Potri.011G158901,Potri.011G159100,Potri.011G159200,Potri.011G159400,Potri.011G159600,Potri.011G160400,Potri.011G160700,Potri.011G160900,Potri.011G161100,Potri.011G161300,Potri.01…	Potri.001G159900,Potri.001G459100,Potri.001G461500,Potri.001G461700,Potri.001G461900,Potri.001G462300,Potri.003G213700,Potri.004G095700,Potri.007G139200,Potri.008G086700,Potri.008G088300,Potri.009G140350,Potri.009G140400,Potri.011G158901,Potri.011G159100,Potri.011G159200,Potri.011G159400,Potri.011G159600,Potri.011G160400,Potri.011G160700,Potri.011G160900,Potri.011G161100,Potri.011G161300,Potri.01…
GO:0006139	nucleobase-containing compound metabolic process	biological_process	25/277	5443/23934	0.39686	1	1	25	Potri.001G062500,Potri.001G166200,Potri.001G235800,Potri.002G093300,Potri.002G139800,Potri.003G081200,Potri.003G114100,Potri.003G147300,Potri.004G086300,Potri.005G223100,Potri.005G224100,Potri.006G049400,Potri.006G086900,Potri.007G045400,Potri.007G079800,Potri.008G166000,Potri.009G053632,Potri.010G072300,Potri.011G057000,Potri.011G061800,Potri.013G114900,Potri.013G135600,Potri.015G099200,Potri.01…	Potri.001G062500,Potri.001G166200,Potri.001G235800,Potri.002G093300,Potri.002G139800,Potri.003G081200,Potri.003G114100,Potri.003G147300,Potri.004G086300,Potri.005G223100,Potri.005G224100,Potri.006G049400,Potri.006G086900,Potri.007G045400,Potri.007G079800,Potri.008G166000,Potri.009G053632,Potri.010G072300,Potri.011G057000,Potri.011G061800,Potri.013G114900,Potri.013G135600,Potri.015G099200,Potri.01…
GO:0019538	protein metabolic process	biological_process	25/277	3577/23934	0.603888	0.998815	1	25	Potri.001G042400,Potri.001G162000,Potri.001G312700,Potri.001G412400,Potri.002G054900,Potri.003G066300,Potri.004G025200,Potri.004G095700,Potri.004G175100,Potri.005G139200,Potri.005G139300,Potri.006G202600,Potri.006G232400,Potri.006G232500,Potri.007G044800,Potri.008G028900,Potri.008G083300,Potri.009G074200,Potri.011G049600,Potri.011G125651,Potri.012G034901,Potri.014G164100,Potri.018G098000,Potri.01…	Potri.001G042400,Potri.001G162000,Potri.001G312700,Potri.001G412400,Potri.002G054900,Potri.003G066300,Potri.004G025200,Potri.004G095700,Potri.004G175100,Potri.005G139200,Potri.005G139300,Potri.006G202600,Potri.006G232400,Potri.006G232500,Potri.007G044800,Potri.008G028900,Potri.008G083300,Potri.009G074200,Potri.011G049600,Potri.011G125651,Potri.012G034901,Potri.014G164100,Potri.018G098000,Potri.01…
GO:0071310	cellular response to organic substance	biological_process	25/277	1490/23934	1.44974	0.0402469	0.268616	25	Potri.001G042400,Potri.001G166200,Potri.002G091500,Potri.003G081200,Potri.005G099300,Potri.005G139200,Potri.005G139300,Potri.005G223100,Potri.006G151600,Potri.007G037100,Potri.007G037200,Potri.007G037401,Potri.007G044800,Potri.007G079800,Potri.008G166000,Potri.009G047600,Potri.010G072300,Potri.011G057000,Potri.011G061800,Potri.011G113000,Potri.013G135600,Potri.016G126100,Potri.017G083000,Potri.01…	Potri.001G042400,Potri.001G166200,Potri.002G091500,Potri.003G081200,Potri.005G099300,Potri.005G139200,Potri.005G139300,Potri.005G223100,Potri.006G151600,Potri.007G037100,Potri.007G037200,Potri.007G037401,Potri.007G044800,Potri.007G079800,Potri.008G166000,Potri.009G047600,Potri.010G072300,Potri.011G057000,Potri.011G061800,Potri.011G113000,Potri.013G135600,Potri.016G126100,Potri.017G083000,Potri.01…
GO:0016614	oxidoreductase activity, acting on CH-OH group of donors	molecular_function	24/277	344/23934	6.02821	1.96e-12	3.61e-10	24	Potri.001G268600,Potri.001G459100,Potri.001G461500,Potri.001G461700,Potri.001G461900,Potri.001G462300,Potri.005G043400,Potri.006G236500,Potri.009G063300,Potri.011G158100,Potri.011G158901,Potri.011G159100,Potri.011G159200,Potri.011G159400,Potri.011G159600,Potri.011G160400,Potri.011G160700,Potri.011G160900,Potri.011G161100,Potri.011G161300,Potri.011G161400,Potri.011G162884,Potri.012G105600,Potri.01…	Potri.001G268600,Potri.001G459100,Potri.001G461500,Potri.001G461700,Potri.001G461900,Potri.001G462300,Potri.005G043400,Potri.006G236500,Potri.009G063300,Potri.011G158100,Potri.011G158901,Potri.011G159100,Potri.011G159200,Potri.011G159400,Potri.011G159600,Potri.011G160400,Potri.011G160700,Potri.011G160900,Potri.011G161100,Potri.011G161300,Potri.011G161400,Potri.011G162884,Potri.012G105600,Potri.01…
GO:0071495	cellular response to endogenous stimulus	biological_process	24/277	1398/23934	1.48334	0.0351917	0.241431	24	Potri.001G042400,Potri.001G166200,Potri.002G091500,Potri.003G081200,Potri.005G099300,Potri.005G139200,Potri.005G139300,Potri.005G223100,Potri.007G037100,Potri.007G037200,Potri.007G037401,Potri.007G044800,Potri.007G079800,Potri.008G166000,Potri.009G047600,Potri.010G072300,Potri.011G057000,Potri.011G061800,Potri.011G113000,Potri.013G135600,Potri.016G126100,Potri.017G083000,Potri.018G012000,Potri.01…	Potri.001G042400,Potri.001G166200,Potri.002G091500,Potri.003G081200,Potri.005G099300,Potri.005G139200,Potri.005G139300,Potri.005G223100,Potri.007G037100,Potri.007G037200,Potri.007G037401,Potri.007G044800,Potri.007G079800,Potri.008G166000,Potri.009G047600,Potri.010G072300,Potri.011G057000,Potri.011G061800,Potri.011G113000,Potri.013G135600,Potri.016G126100,Potri.017G083000,Potri.018G012000,Potri.01…
GO:0006629	lipid metabolic process	biological_process	24/277	1375/23934	1.50815	0.0298404	0.225472	24	Potri.001G100200,Potri.001G312700,Potri.001G393800,Potri.002G098400,Potri.003G081500,Potri.003G213700,Potri.004G148600,Potri.004G148900,Potri.005G032400,Potri.005G187600,Potri.009G033900,Potri.010G057000,Potri.010G187800,Potri.011G031800,Potri.012G105600,Potri.012G105700,Potri.014G027400,Potri.014G027500,Potri.015G085500,Potri.017G063500,Potri.017G102100,Potri.017G134101,Potri.018G065600,Potri.01…	Potri.001G100200,Potri.001G312700,Potri.001G393800,Potri.002G098400,Potri.003G081500,Potri.003G213700,Potri.004G148600,Potri.004G148900,Potri.005G032400,Potri.005G187600,Potri.009G033900,Potri.010G057000,Potri.010G187800,Potri.011G031800,Potri.012G105600,Potri.012G105700,Potri.014G027400,Potri.014G027500,Potri.015G085500,Potri.017G063500,Potri.017G102100,Potri.017G134101,Potri.018G065600,Potri.01…
GO:0098542	defense response to other organism	biological_process	24/277	1240/23934	1.67234	0.00982233	0.114984	24	Potri.001G020600,Potri.001G102400,Potri.001G166200,Potri.001G307500,Potri.002G091500,Potri.003G066300,Potri.003G084333,Potri.003G159800,Potri.004G025200,Potri.004G065400,Potri.006G137600,Potri.006G204200,Potri.007G037066,Potri.007G037100,Potri.007G037200,Potri.007G037401,Potri.007G079800,Potri.008G058400,Potri.011G008740,Potri.013G041900,Potri.015G075902,Potri.017G134101,Potri.019G021681,Potri.T0…	Potri.001G020600,Potri.001G102400,Potri.001G166200,Potri.001G307500,Potri.002G091500,Potri.003G066300,Potri.003G084333,Potri.003G159800,Potri.004G025200,Potri.004G065400,Potri.006G137600,Potri.006G204200,Potri.007G037066,Potri.007G037100,Potri.007G037200,Potri.007G037401,Potri.007G079800,Potri.008G058400,Potri.011G008740,Potri.013G041900,Potri.015G075902,Potri.017G134101,Potri.019G021681,Potri.T0…
GO:0044271	cellular nitrogen compound biosynthetic process	biological_process	23/277	4184/23934	0.474976	0.999997	1	23	Potri.001G062500,Potri.001G166200,Potri.001G235800,Potri.003G081200,Potri.003G114100,Potri.003G147300,Potri.004G086300,Potri.005G223100,Potri.005G224100,Potri.007G045400,Potri.007G079800,Potri.008G166000,Potri.009G072900,Potri.010G072300,Potri.011G057000,Potri.011G061800,Potri.012G142000,Potri.013G114900,Potri.013G135600,Potri.015G099200,Potri.016G126100,Potri.017G050400,Potri.019G018200	Potri.001G062500,Potri.001G166200,Potri.001G235800,Potri.003G081200,Potri.003G114100,Potri.003G147300,Potri.004G086300,Potri.005G223100,Potri.005G224100,Potri.007G045400,Potri.007G079800,Potri.008G166000,Potri.009G072900,Potri.010G072300,Potri.011G057000,Potri.011G061800,Potri.012G142000,Potri.013G114900,Potri.013G135600,Potri.015G099200,Potri.016G126100,Potri.017G050400,Potri.019G018200
GO:0043412	macromolecule modification	biological_process	23/277	3108/23934	0.639414	0.99464	1	23	Potri.001G042400,Potri.001G312700,Potri.001G412400,Potri.002G139800,Potri.003G066300,Potri.004G025200,Potri.004G095700,Potri.004G175100,Potri.005G139200,Potri.005G139300,Potri.006G049400,Potri.006G202600,Potri.007G044800,Potri.008G028900,Potri.008G083300,Potri.009G053632,Potri.009G074200,Potri.011G049600,Potri.011G125651,Potri.012G034901,Potri.014G164100,Potri.019G091400,Potri.019G103900	Potri.001G042400,Potri.001G312700,Potri.001G412400,Potri.002G139800,Potri.003G066300,Potri.004G025200,Potri.004G095700,Potri.004G175100,Potri.005G139200,Potri.005G139300,Potri.006G049400,Potri.006G202600,Potri.007G044800,Potri.008G028900,Potri.008G083300,Potri.009G053632,Potri.009G074200,Potri.011G049600,Potri.011G125651,Potri.012G034901,Potri.014G164100,Potri.019G091400,Potri.019G103900
GO:0005515	protein binding	molecular_function	23/277	3238/23934	0.613743	0.997471	1	23	Potri.001G020600,Potri.001G062500,Potri.001G412400,Potri.002G054900,Potri.003G147300,Potri.004G061300,Potri.004G086300,Potri.005G111400,Potri.005G224100,Potri.006G001301,Potri.008G068700,Potri.008G083300,Potri.009G072900,Potri.010G131500,Potri.011G059500,Potri.011G059600,Potri.011G070500,Potri.011G125651,Potri.012G034901,Potri.014G131800,Potri.018G065600,Potri.019G018200,Potri.019G102900	Potri.001G020600,Potri.001G062500,Potri.001G412400,Potri.002G054900,Potri.003G147300,Potri.004G061300,Potri.004G086300,Potri.005G111400,Potri.005G224100,Potri.006G001301,Potri.008G068700,Potri.008G083300,Potri.009G072900,Potri.010G131500,Potri.011G059500,Potri.011G059600,Potri.011G070500,Potri.011G125651,Potri.012G034901,Potri.014G131800,Potri.018G065600,Potri.019G018200,Potri.019G102900
GO:0044281	small molecule metabolic process	biological_process	23/277	2113/23934	0.940511	0.652589	1	23	Potri.001G312700,Potri.001G393800,Potri.002G082400,Potri.002G093300,Potri.004G148600,Potri.004G148900,Potri.005G032400,Potri.005G043400,Potri.005G187600,Potri.006G086900,Potri.007G037066,Potri.007G045400,Potri.009G033900,Potri.009G072900,Potri.010G057000,Potri.010G187800,Potri.012G105600,Potri.012G105700,Potri.017G014100,Potri.017G050400,Potri.017G063500,Potri.017G134101,Potri.018G065600	Potri.001G312700,Potri.001G393800,Potri.002G082400,Potri.002G093300,Potri.004G148600,Potri.004G148900,Potri.005G032400,Potri.005G043400,Potri.005G187600,Potri.006G086900,Potri.007G037066,Potri.007G045400,Potri.009G033900,Potri.009G072900,Potri.010G057000,Potri.010G187800,Potri.012G105600,Potri.012G105700,Potri.017G014100,Potri.017G050400,Potri.017G063500,Potri.017G134101,Potri.018G065600
GO:0044422	organelle part	cellular_component	23/277	6724/23934	0.295553	1	1	23	Potri.001G020600,Potri.001G100200,Potri.001G331700,Potri.001G393800,Potri.002G020700,Potri.002G079400,Potri.003G103900,Potri.003G112600,Potri.003G213700,Potri.004G065400,Potri.004G095700,Potri.004G172300,Potri.005G043400,Potri.005G099300,Potri.009G017900,Potri.009G069400,Potri.010G055200,Potri.010G187800,Potri.011G047300,Potri.015G075902,Potri.017G050400,Potri.017G075100,Potri.017G083700	Potri.001G020600,Potri.001G100200,Potri.001G331700,Potri.001G393800,Potri.002G020700,Potri.002G079400,Potri.003G103900,Potri.003G112600,Potri.003G213700,Potri.004G065400,Potri.004G095700,Potri.004G172300,Potri.005G043400,Potri.005G099300,Potri.009G017900,Potri.009G069400,Potri.010G055200,Potri.010G187800,Potri.011G047300,Potri.015G075902,Potri.017G050400,Potri.017G075100,Potri.017G083700
GO:0044446	intracellular organelle part	cellular_component	23/277	6709/23934	0.296214	1	1	23	Potri.001G020600,Potri.001G100200,Potri.001G331700,Potri.001G393800,Potri.002G020700,Potri.002G079400,Potri.003G103900,Potri.003G112600,Potri.003G213700,Potri.004G065400,Potri.004G095700,Potri.004G172300,Potri.005G043400,Potri.005G099300,Potri.009G017900,Potri.009G069400,Potri.010G055200,Potri.010G187800,Potri.011G047300,Potri.015G075902,Potri.017G050400,Potri.017G075100,Potri.017G083700	Potri.001G020600,Potri.001G100200,Potri.001G331700,Potri.001G393800,Potri.002G020700,Potri.002G079400,Potri.003G103900,Potri.003G112600,Potri.003G213700,Potri.004G065400,Potri.004G095700,Potri.004G172300,Potri.005G043400,Potri.005G099300,Potri.009G017900,Potri.009G069400,Potri.010G055200,Potri.010G187800,Potri.011G047300,Potri.015G075902,Potri.017G050400,Potri.017G075100,Potri.017G083700
GO:0090304	nucleic acid metabolic process	biological_process	22/277	4943/23934	0.384563	1	1	22	Potri.001G062500,Potri.001G166200,Potri.001G235800,Potri.002G139800,Potri.003G081200,Potri.003G114100,Potri.003G147300,Potri.004G086300,Potri.005G223100,Potri.005G224100,Potri.006G049400,Potri.007G079800,Potri.008G166000,Potri.009G053632,Potri.010G072300,Potri.011G057000,Potri.011G061800,Potri.013G114900,Potri.013G135600,Potri.015G099200,Potri.016G126100,Potri.019G018200	Potri.001G062500,Potri.001G166200,Potri.001G235800,Potri.002G139800,Potri.003G081200,Potri.003G114100,Potri.003G147300,Potri.004G086300,Potri.005G223100,Potri.005G224100,Potri.006G049400,Potri.007G079800,Potri.008G166000,Potri.009G053632,Potri.010G072300,Potri.011G057000,Potri.011G061800,Potri.013G114900,Potri.013G135600,Potri.015G099200,Potri.016G126100,Potri.019G018200
GO:0016070	RNA metabolic process	biological_process	22/277	4523/23934	0.420273	1	1	22	Potri.001G062500,Potri.001G166200,Potri.001G235800,Potri.002G139800,Potri.003G081200,Potri.003G114100,Potri.003G147300,Potri.004G086300,Potri.005G223100,Potri.005G224100,Potri.006G049400,Potri.007G079800,Potri.008G166000,Potri.009G053632,Potri.010G072300,Potri.011G057000,Potri.011G061800,Potri.013G114900,Potri.013G135600,Potri.015G099200,Potri.016G126100,Potri.019G018200	Potri.001G062500,Potri.001G166200,Potri.001G235800,Potri.002G139800,Potri.003G081200,Potri.003G114100,Potri.003G147300,Potri.004G086300,Potri.005G223100,Potri.005G224100,Potri.006G049400,Potri.007G079800,Potri.008G166000,Potri.009G053632,Potri.010G072300,Potri.011G057000,Potri.011G061800,Potri.013G114900,Potri.013G135600,Potri.015G099200,Potri.016G126100,Potri.019G018200
GO:0009059	macromolecule biosynthetic process	biological_process	22/277	4296/23934	0.44248	0.999999	1	22	Potri.001G062500,Potri.001G166200,Potri.001G235800,Potri.001G312700,Potri.003G081200,Potri.003G114100,Potri.003G147300,Potri.004G086300,Potri.005G223100,Potri.005G224100,Potri.006G001301,Potri.007G079800,Potri.008G028900,Potri.008G166000,Potri.010G072300,Potri.011G057000,Potri.011G061800,Potri.013G114900,Potri.013G135600,Potri.015G099200,Potri.016G126100,Potri.019G018200	Potri.001G062500,Potri.001G166200,Potri.001G235800,Potri.001G312700,Potri.003G081200,Potri.003G114100,Potri.003G147300,Potri.004G086300,Potri.005G223100,Potri.005G224100,Potri.006G001301,Potri.007G079800,Potri.008G028900,Potri.008G166000,Potri.010G072300,Potri.011G057000,Potri.011G061800,Potri.013G114900,Potri.013G135600,Potri.015G099200,Potri.016G126100,Potri.019G018200
GO:0034645	cellular macromolecule biosynthetic process	biological_process	22/277	4236/23934	0.448748	0.999999	1	22	Potri.001G062500,Potri.001G166200,Potri.001G235800,Potri.001G312700,Potri.003G081200,Potri.003G114100,Potri.003G147300,Potri.004G086300,Potri.005G223100,Potri.005G224100,Potri.006G001301,Potri.007G079800,Potri.008G028900,Potri.008G166000,Potri.010G072300,Potri.011G057000,Potri.011G061800,Potri.013G114900,Potri.013G135600,Potri.015G099200,Potri.016G126100,Potri.019G018200	Potri.001G062500,Potri.001G166200,Potri.001G235800,Potri.001G312700,Potri.003G081200,Potri.003G114100,Potri.003G147300,Potri.004G086300,Potri.005G223100,Potri.005G224100,Potri.006G001301,Potri.007G079800,Potri.008G028900,Potri.008G166000,Potri.010G072300,Potri.011G057000,Potri.011G061800,Potri.013G114900,Potri.013G135600,Potri.015G099200,Potri.016G126100,Potri.019G018200
GO:0048856	anatomical structure development	biological_process	22/277	3575/23934	0.531719	0.99986	1	22	Potri.001G083900,Potri.001G159900,Potri.001G166200,Potri.002G091500,Potri.002G163700,Potri.002G224100,Potri.002G256300,Potri.003G081200,Potri.004G061300,Potri.004G095700,Potri.005G043400,Potri.005G235500,Potri.007G006200,Potri.009G033900,Potri.010G035500,Potri.010G131500,Potri.011G070500,Potri.011G160400,Potri.013G114900,Potri.014G131800,Potri.015G099200,Potri.019G093800	Potri.001G083900,Potri.001G159900,Potri.001G166200,Potri.002G091500,Potri.002G163700,Potri.002G224100,Potri.002G256300,Potri.003G081200,Potri.004G061300,Potri.004G095700,Potri.005G043400,Potri.005G235500,Potri.007G006200,Potri.009G033900,Potri.010G035500,Potri.010G131500,Potri.011G070500,Potri.011G160400,Potri.013G114900,Potri.014G131800,Potri.015G099200,Potri.019G093800
GO:0044267	cellular protein metabolic process	biological_process	22/277	3379/23934	0.562562	0.999469	1	22	Potri.001G042400,Potri.001G162000,Potri.001G312700,Potri.001G412400,Potri.003G066300,Potri.004G025200,Potri.004G095700,Potri.004G175100,Potri.005G139200,Potri.005G139300,Potri.006G202600,Potri.007G044800,Potri.008G028900,Potri.008G083300,Potri.009G074200,Potri.011G049600,Potri.011G125651,Potri.012G034901,Potri.014G164100,Potri.018G098000,Potri.019G091400,Potri.019G103900	Potri.001G042400,Potri.001G162000,Potri.001G312700,Potri.001G412400,Potri.003G066300,Potri.004G025200,Potri.004G095700,Potri.004G175100,Potri.005G139200,Potri.005G139300,Potri.006G202600,Potri.007G044800,Potri.008G028900,Potri.008G083300,Potri.009G074200,Potri.011G049600,Potri.011G125651,Potri.012G034901,Potri.014G164100,Potri.018G098000,Potri.019G091400,Potri.019G103900
GO:0007275	multicellular organism development	biological_process	22/277	3231/23934	0.58833	0.998627	1	22	Potri.001G083900,Potri.001G159900,Potri.001G166200,Potri.002G091500,Potri.002G163700,Potri.002G224100,Potri.002G256300,Potri.003G081200,Potri.004G061300,Potri.004G095700,Potri.005G043400,Potri.005G235500,Potri.007G006200,Potri.009G033900,Potri.010G035500,Potri.010G131500,Potri.011G070500,Potri.011G160400,Potri.013G114900,Potri.014G131800,Potri.015G099200,Potri.019G093800	Potri.001G083900,Potri.001G159900,Potri.001G166200,Potri.002G091500,Potri.002G163700,Potri.002G224100,Potri.002G256300,Potri.003G081200,Potri.004G061300,Potri.004G095700,Potri.005G043400,Potri.005G235500,Potri.007G006200,Potri.009G033900,Potri.010G035500,Potri.010G131500,Potri.011G070500,Potri.011G160400,Potri.013G114900,Potri.014G131800,Potri.015G099200,Potri.019G093800
GO:0001101	response to acid chemical	biological_process	22/277	1602/23934	1.18658	0.231917	0.616355	22	Potri.001G042400,Potri.001G062500,Potri.001G166200,Potri.001G380000,Potri.001G393800,Potri.002G082400,Potri.002G091500,Potri.005G139200,Potri.005G139300,Potri.005G224100,Potri.006G151600,Potri.006G202600,Potri.007G037100,Potri.007G037200,Potri.007G037401,Potri.007G044800,Potri.007G079800,Potri.010G072300,Potri.016G126100,Potri.017G083000,Potri.018G012000,Potri.018G012100	Potri.001G042400,Potri.001G062500,Potri.001G166200,Potri.001G380000,Potri.001G393800,Potri.002G082400,Potri.002G091500,Potri.005G139200,Potri.005G139300,Potri.005G224100,Potri.006G151600,Potri.006G202600,Potri.007G037100,Potri.007G037200,Potri.007G037401,Potri.007G044800,Potri.007G079800,Potri.010G072300,Potri.016G126100,Potri.017G083000,Potri.018G012000,Potri.018G012100
GO:0005975	carbohydrate metabolic process	biological_process	22/277	1362/23934	1.39566	0.07232	0.341898	22	Potri.001G222800,Potri.001G223300,Potri.001G223704,Potri.001G223724,Potri.001G223900,Potri.001G224000,Potri.001G255100,Potri.002G093300,Potri.003G112600,Potri.004G109166,Potri.004G110620,Potri.004G182000,Potri.006G046100,Potri.006G188400,Potri.010G131500,Potri.010G142800,Potri.010G143166,Potri.012G033866,Potri.014G092932,Potri.016G057600,Potri.017G063500,Potri.019G093800	Potri.001G222800,Potri.001G223300,Potri.001G223704,Potri.001G223724,Potri.001G223900,Potri.001G224000,Potri.001G255100,Potri.002G093300,Potri.003G112600,Potri.004G109166,Potri.004G110620,Potri.004G182000,Potri.006G046100,Potri.006G188400,Potri.010G131500,Potri.010G142800,Potri.010G143166,Potri.012G033866,Potri.014G092932,Potri.016G057600,Potri.017G063500,Potri.019G093800
GO:0032870	cellular response to hormone stimulus	biological_process	22/277	1320/23934	1.44007	0.0554516	0.295774	22	Potri.001G042400,Potri.001G166200,Potri.002G091500,Potri.003G081200,Potri.005G099300,Potri.005G139200,Potri.005G139300,Potri.005G223100,Potri.007G037100,Potri.007G037200,Potri.007G037401,Potri.007G044800,Potri.007G079800,Potri.008G166000,Potri.009G047600,Potri.010G072300,Potri.011G057000,Potri.011G061800,Potri.011G113000,Potri.013G135600,Potri.016G126100,Potri.017G083000	Potri.001G042400,Potri.001G166200,Potri.002G091500,Potri.003G081200,Potri.005G099300,Potri.005G139200,Potri.005G139300,Potri.005G223100,Potri.007G037100,Potri.007G037200,Potri.007G037401,Potri.007G044800,Potri.007G079800,Potri.008G166000,Potri.009G047600,Potri.010G072300,Potri.011G057000,Potri.011G061800,Potri.011G113000,Potri.013G135600,Potri.016G126100,Potri.017G083000
GO:0050660	flavin adenine dinucleotide binding	molecular_function	21/277	198/23934	9.1641	0	0	21	Potri.001G307500,Potri.001G459100,Potri.001G461500,Potri.001G461700,Potri.001G461900,Potri.001G462300,Potri.006G137600,Potri.011G158100,Potri.011G158901,Potri.011G159100,Potri.011G159200,Potri.011G159400,Potri.011G159600,Potri.011G160400,Potri.011G160700,Potri.011G160900,Potri.011G161100,Potri.011G161300,Potri.011G161400,Potri.011G162884,Potri.015G120900	Potri.001G307500,Potri.001G459100,Potri.001G461500,Potri.001G461700,Potri.001G461900,Potri.001G462300,Potri.006G137600,Potri.011G158100,Potri.011G158901,Potri.011G159100,Potri.011G159200,Potri.011G159400,Potri.011G159600,Potri.011G160400,Potri.011G160700,Potri.011G160900,Potri.011G161100,Potri.011G161300,Potri.011G161400,Potri.011G162884,Potri.015G120900
GO:0016788	hydrolase activity, acting on ester bonds	molecular_function	21/277	1726/23934	1.05127	0.438586	0.825146	21	Potri.001G032400,Potri.002G083700,Potri.002G139800,Potri.003G081500,Potri.003G213700,Potri.004G101400,Potri.006G049400,Potri.006G086900,Potri.007G037066,Potri.007G037100,Potri.007G037200,Potri.007G037401,Potri.008G086700,Potri.008G196800,Potri.009G053632,Potri.014G027400,Potri.014G027500,Potri.017G063500,Potri.017G102100,Potri.017G134101,Potri.019G005256	Potri.001G032400,Potri.002G083700,Potri.002G139800,Potri.003G081500,Potri.003G213700,Potri.004G101400,Potri.006G049400,Potri.006G086900,Potri.007G037066,Potri.007G037100,Potri.007G037200,Potri.007G037401,Potri.008G086700,Potri.008G196800,Potri.009G053632,Potri.014G027400,Potri.014G027500,Potri.017G063500,Potri.017G102100,Potri.017G134101,Potri.019G005256
GO:0003676	nucleic acid binding	molecular_function	21/277	5077/23934	0.357394	1	1	21	Potri.001G235800,Potri.002G139800,Potri.003G081200,Potri.003G114100,Potri.003G147300,Potri.004G086300,Potri.005G223100,Potri.005G224100,Potri.006G049400,Potri.007G079800,Potri.008G086700,Potri.008G166000,Potri.009G053632,Potri.010G072300,Potri.011G057000,Potri.011G061800,Potri.013G114900,Potri.013G135600,Potri.015G099200,Potri.016G126100,Potri.019G018200	Potri.001G235800,Potri.002G139800,Potri.003G081200,Potri.003G114100,Potri.003G147300,Potri.004G086300,Potri.005G223100,Potri.005G224100,Potri.006G049400,Potri.007G079800,Potri.008G086700,Potri.008G166000,Potri.009G053632,Potri.010G072300,Potri.011G057000,Potri.011G061800,Potri.013G114900,Potri.013G135600,Potri.015G099200,Potri.016G126100,Potri.019G018200
GO:0048046	apoplast	cellular_component	20/277	511/23934	3.38177	2.43e-06	0.000138006	20	Potri.002G256300,Potri.003G134800,Potri.003G213700,Potri.003G216400,Potri.004G061300,Potri.005G200600,Potri.009G140350,Potri.009G140400,Potri.010G055200,Potri.010G131500,Potri.011G070500,Potri.011G071100,Potri.011G162884,Potri.014G131800,Potri.015G075902,Potri.019G088401,Potri.019G088600,Potri.019G088700,Potri.019G088800,Potri.019G088900	Potri.002G256300,Potri.003G134800,Potri.003G213700,Potri.003G216400,Potri.004G061300,Potri.005G200600,Potri.009G140350,Potri.009G140400,Potri.010G055200,Potri.010G131500,Potri.011G070500,Potri.011G071100,Potri.011G162884,Potri.014G131800,Potri.015G075902,Potri.019G088401,Potri.019G088600,Potri.019G088700,Potri.019G088800,Potri.019G088900
GO:0004553	hydrolase activity, hydrolyzing O-glycosyl compounds	molecular_function	20/277	527/23934	3.2791	3.86e-06	0.000203573	20	Potri.001G159900,Potri.001G222800,Potri.001G223300,Potri.001G223704,Potri.001G223724,Potri.001G223900,Potri.001G224000,Potri.001G255100,Potri.003G112600,Potri.004G109166,Potri.004G110620,Potri.004G182000,Potri.006G046100,Potri.006G188400,Potri.010G142800,Potri.010G143166,Potri.012G033866,Potri.014G092932,Potri.016G057600,Potri.019G093800	Potri.001G159900,Potri.001G222800,Potri.001G223300,Potri.001G223704,Potri.001G223724,Potri.001G223900,Potri.001G224000,Potri.001G255100,Potri.003G112600,Potri.004G109166,Potri.004G110620,Potri.004G182000,Potri.006G046100,Potri.006G188400,Potri.010G142800,Potri.010G143166,Potri.012G033866,Potri.014G092932,Potri.016G057600,Potri.019G093800
GO:0016798	hydrolase activity, acting on glycosyl bonds	molecular_function	20/277	564/23934	3.06398	1.05e-05	0.000497604	20	Potri.001G159900,Potri.001G222800,Potri.001G223300,Potri.001G223704,Potri.001G223724,Potri.001G223900,Potri.001G224000,Potri.001G255100,Potri.003G112600,Potri.004G109166,Potri.004G110620,Potri.004G182000,Potri.006G046100,Potri.006G188400,Potri.010G142800,Potri.010G143166,Potri.012G033866,Potri.014G092932,Potri.016G057600,Potri.019G093800	Potri.001G159900,Potri.001G222800,Potri.001G223300,Potri.001G223704,Potri.001G223724,Potri.001G223900,Potri.001G224000,Potri.001G255100,Potri.003G112600,Potri.004G109166,Potri.004G110620,Potri.004G182000,Potri.006G046100,Potri.006G188400,Potri.010G142800,Potri.010G143166,Potri.012G033866,Potri.014G092932,Potri.016G057600,Potri.019G093800
GO:0004674	protein serine/threonine kinase activity	molecular_function	20/277	1705/23934	1.01354	0.508658	0.897322	20	Potri.001G042400,Potri.001G412400,Potri.003G066300,Potri.004G025200,Potri.004G065400,Potri.004G095700,Potri.004G175100,Potri.005G139200,Potri.005G139300,Potri.005G181800,Potri.007G044800,Potri.008G058400,Potri.008G068700,Potri.011G049600,Potri.011G106400,Potri.011G125651,Potri.012G034901,Potri.014G164100,Potri.019G103900,Potri.T013750	Potri.001G042400,Potri.001G412400,Potri.003G066300,Potri.004G025200,Potri.004G065400,Potri.004G095700,Potri.004G175100,Potri.005G139200,Potri.005G139300,Potri.005G181800,Potri.007G044800,Potri.008G058400,Potri.008G068700,Potri.011G049600,Potri.011G106400,Potri.011G125651,Potri.012G034901,Potri.014G164100,Potri.019G103900,Potri.T013750
GO:0004672	protein kinase activity	molecular_function	20/277	1845/23934	0.936632	0.653065	1	20	Potri.001G042400,Potri.001G412400,Potri.003G066300,Potri.004G025200,Potri.004G065400,Potri.004G095700,Potri.004G175100,Potri.005G139200,Potri.005G139300,Potri.005G181800,Potri.007G044800,Potri.008G058400,Potri.008G068700,Potri.011G049600,Potri.011G106400,Potri.011G125651,Potri.012G034901,Potri.014G164100,Potri.019G103900,Potri.T013750	Potri.001G042400,Potri.001G412400,Potri.003G066300,Potri.004G025200,Potri.004G065400,Potri.004G095700,Potri.004G175100,Potri.005G139200,Potri.005G139300,Potri.005G181800,Potri.007G044800,Potri.008G058400,Potri.008G068700,Potri.011G049600,Potri.011G106400,Potri.011G125651,Potri.012G034901,Potri.014G164100,Potri.019G103900,Potri.T013750
GO:0016773	phosphotransferase activity, alcohol group as acceptor	molecular_function	20/277	2030/23934	0.851274	0.804986	1	20	Potri.001G042400,Potri.001G412400,Potri.003G066300,Potri.004G025200,Potri.004G065400,Potri.004G095700,Potri.004G175100,Potri.005G139200,Potri.005G139300,Potri.005G181800,Potri.007G044800,Potri.008G058400,Potri.008G068700,Potri.011G049600,Potri.011G106400,Potri.011G125651,Potri.012G034901,Potri.014G164100,Potri.019G103900,Potri.T013750	Potri.001G042400,Potri.001G412400,Potri.003G066300,Potri.004G025200,Potri.004G065400,Potri.004G095700,Potri.004G175100,Potri.005G139200,Potri.005G139300,Potri.005G181800,Potri.007G044800,Potri.008G058400,Potri.008G068700,Potri.011G049600,Potri.011G106400,Potri.011G125651,Potri.012G034901,Potri.014G164100,Potri.019G103900,Potri.T013750
GO:0016301	kinase activity	molecular_function	20/277	2140/23934	0.807517	0.869627	1	20	Potri.001G042400,Potri.001G412400,Potri.003G066300,Potri.004G025200,Potri.004G065400,Potri.004G095700,Potri.004G175100,Potri.005G139200,Potri.005G139300,Potri.005G181800,Potri.007G044800,Potri.008G058400,Potri.008G068700,Potri.011G049600,Potri.011G106400,Potri.011G125651,Potri.012G034901,Potri.014G164100,Potri.019G103900,Potri.T013750	Potri.001G042400,Potri.001G412400,Potri.003G066300,Potri.004G025200,Potri.004G065400,Potri.004G095700,Potri.004G175100,Potri.005G139200,Potri.005G139300,Potri.005G181800,Potri.007G044800,Potri.008G058400,Potri.008G068700,Potri.011G049600,Potri.011G106400,Potri.011G125651,Potri.012G034901,Potri.014G164100,Potri.019G103900,Potri.T013750
GO:0034654	nucleobase-containing compound biosynthetic process	biological_process	20/277	3345/23934	0.516618	0.999856	1	20	Potri.001G062500,Potri.001G166200,Potri.001G235800,Potri.003G081200,Potri.003G114100,Potri.003G147300,Potri.004G086300,Potri.005G223100,Potri.005G224100,Potri.007G045400,Potri.007G079800,Potri.008G166000,Potri.010G072300,Potri.011G057000,Potri.011G061800,Potri.013G114900,Potri.013G135600,Potri.015G099200,Potri.016G126100,Potri.019G018200	Potri.001G062500,Potri.001G166200,Potri.001G235800,Potri.003G081200,Potri.003G114100,Potri.003G147300,Potri.004G086300,Potri.005G223100,Potri.005G224100,Potri.007G045400,Potri.007G079800,Potri.008G166000,Potri.010G072300,Potri.011G057000,Potri.011G061800,Potri.013G114900,Potri.013G135600,Potri.015G099200,Potri.016G126100,Potri.019G018200
GO:0051179	localization	biological_process	20/277	3128/23934	0.552457	0.999353	1	20	Potri.001G331700,Potri.002G079400,Potri.002G099600,Potri.003G121400,Potri.004G061300,Potri.004G065400,Potri.005G099300,Potri.006G214300,Potri.007G027900,Potri.009G047600,Potri.009G069400,Potri.010G222700,Potri.011G070500,Potri.012G140800,Potri.013G114900,Potri.014G089700,Potri.015G143600,Potri.017G083700,Potri.018G012000,Potri.018G012100	Potri.001G331700,Potri.002G079400,Potri.002G099600,Potri.003G121400,Potri.004G061300,Potri.004G065400,Potri.005G099300,Potri.006G214300,Potri.007G027900,Potri.009G047600,Potri.009G069400,Potri.010G222700,Potri.011G070500,Potri.012G140800,Potri.013G114900,Potri.014G089700,Potri.015G143600,Potri.017G083700,Potri.018G012000,Potri.018G012100
GO:0016772	transferase activity, transferring phosphorus-containing groups	molecular_function	20/277	2351/23934	0.735043	0.946462	1	20	Potri.001G042400,Potri.001G412400,Potri.003G066300,Potri.004G025200,Potri.004G065400,Potri.004G095700,Potri.004G175100,Potri.005G139200,Potri.005G139300,Potri.005G181800,Potri.007G044800,Potri.008G058400,Potri.008G068700,Potri.011G049600,Potri.011G106400,Potri.011G125651,Potri.012G034901,Potri.014G164100,Potri.019G103900,Potri.T013750	Potri.001G042400,Potri.001G412400,Potri.003G066300,Potri.004G025200,Potri.004G065400,Potri.004G095700,Potri.004G175100,Potri.005G139200,Potri.005G139300,Potri.005G181800,Potri.007G044800,Potri.008G058400,Potri.008G068700,Potri.011G049600,Potri.011G106400,Potri.011G125651,Potri.012G034901,Potri.014G164100,Potri.019G103900,Potri.T013750
GO:0006464	cellular protein modification process	biological_process	20/277	2255/23934	0.766336	0.918232	1	20	Potri.001G042400,Potri.001G312700,Potri.001G412400,Potri.003G066300,Potri.004G025200,Potri.004G095700,Potri.004G175100,Potri.005G139200,Potri.005G139300,Potri.006G202600,Potri.007G044800,Potri.008G028900,Potri.008G083300,Potri.009G074200,Potri.011G049600,Potri.011G125651,Potri.012G034901,Potri.014G164100,Potri.019G091400,Potri.019G103900	Potri.001G042400,Potri.001G312700,Potri.001G412400,Potri.003G066300,Potri.004G025200,Potri.004G095700,Potri.004G175100,Potri.005G139200,Potri.005G139300,Potri.006G202600,Potri.007G044800,Potri.008G028900,Potri.008G083300,Potri.009G074200,Potri.011G049600,Potri.011G125651,Potri.012G034901,Potri.014G164100,Potri.019G091400,Potri.019G103900
GO:0036211	protein modification process	biological_process	20/277	2255/23934	0.766336	0.918232	1	20	Potri.001G042400,Potri.001G312700,Potri.001G412400,Potri.003G066300,Potri.004G025200,Potri.004G095700,Potri.004G175100,Potri.005G139200,Potri.005G139300,Potri.006G202600,Potri.007G044800,Potri.008G028900,Potri.008G083300,Potri.009G074200,Potri.011G049600,Potri.011G125651,Potri.012G034901,Potri.014G164100,Potri.019G091400,Potri.019G103900	Potri.001G042400,Potri.001G312700,Potri.001G412400,Potri.003G066300,Potri.004G025200,Potri.004G095700,Potri.004G175100,Potri.005G139200,Potri.005G139300,Potri.006G202600,Potri.007G044800,Potri.008G028900,Potri.008G083300,Potri.009G074200,Potri.011G049600,Potri.011G125651,Potri.012G034901,Potri.014G164100,Potri.019G091400,Potri.019G103900
GO:0010467	gene expression	biological_process	19/277	4597/23934	0.35712	1	1	19	Potri.001G062500,Potri.001G166200,Potri.001G235800,Potri.003G081200,Potri.003G114100,Potri.003G147300,Potri.004G086300,Potri.005G223100,Potri.005G224100,Potri.007G079800,Potri.008G166000,Potri.010G072300,Potri.011G057000,Potri.011G061800,Potri.013G114900,Potri.013G135600,Potri.015G099200,Potri.016G126100,Potri.019G018200	Potri.001G062500,Potri.001G166200,Potri.001G235800,Potri.003G081200,Potri.003G114100,Potri.003G147300,Potri.004G086300,Potri.005G223100,Potri.005G224100,Potri.007G079800,Potri.008G166000,Potri.010G072300,Potri.011G057000,Potri.011G061800,Potri.013G114900,Potri.013G135600,Potri.015G099200,Potri.016G126100,Potri.019G018200
GO:0140110	transcription regulator activity	molecular_function	19/277	2072/23934	0.792318	0.883328	1	19	Potri.001G062500,Potri.001G166200,Potri.001G235800,Potri.001G323500,Potri.003G081200,Potri.003G147300,Potri.004G086300,Potri.005G223100,Potri.005G224100,Potri.007G079800,Potri.008G166000,Potri.010G072300,Potri.011G057000,Potri.011G061800,Potri.013G114900,Potri.013G135600,Potri.015G099200,Potri.016G126100,Potri.019G018200	Potri.001G062500,Potri.001G166200,Potri.001G235800,Potri.001G323500,Potri.003G081200,Potri.003G147300,Potri.004G086300,Potri.005G223100,Potri.005G224100,Potri.007G079800,Potri.008G166000,Potri.010G072300,Potri.011G057000,Potri.011G061800,Potri.013G114900,Potri.013G135600,Potri.015G099200,Potri.016G126100,Potri.019G018200
GO:0009507	chloroplast	cellular_component	19/277	2822/23934	0.581744	0.997696	1	19	Potri.001G020600,Potri.001G100200,Potri.001G312700,Potri.001G393800,Potri.002G020700,Potri.002G091500,Potri.003G081500,Potri.003G213700,Potri.004G095700,Potri.004G172300,Potri.005G043400,Potri.005G187600,Potri.009G069400,Potri.010G035500,Potri.010G187800,Potri.011G047300,Potri.015G075902,Potri.017G050400,Potri.017G063500	Potri.001G020600,Potri.001G100200,Potri.001G312700,Potri.001G393800,Potri.002G020700,Potri.002G091500,Potri.003G081500,Potri.003G213700,Potri.004G095700,Potri.004G172300,Potri.005G043400,Potri.005G187600,Potri.009G069400,Potri.010G035500,Potri.010G187800,Potri.011G047300,Potri.015G075902,Potri.017G050400,Potri.017G063500
GO:0009536	plastid	cellular_component	19/277	2886/23934	0.568843	0.998468	1	19	Potri.001G020600,Potri.001G100200,Potri.001G312700,Potri.001G393800,Potri.002G020700,Potri.002G091500,Potri.003G081500,Potri.003G213700,Potri.004G095700,Potri.004G172300,Potri.005G043400,Potri.005G187600,Potri.009G069400,Potri.010G035500,Potri.010G187800,Potri.011G047300,Potri.015G075902,Potri.017G050400,Potri.017G063500	Potri.001G020600,Potri.001G100200,Potri.001G312700,Potri.001G393800,Potri.002G020700,Potri.002G091500,Potri.003G081500,Potri.003G213700,Potri.004G095700,Potri.004G172300,Potri.005G043400,Potri.005G187600,Potri.009G069400,Potri.010G035500,Potri.010G187800,Potri.011G047300,Potri.015G075902,Potri.017G050400,Potri.017G063500
GO:0032774	RNA biosynthetic process	biological_process	19/277	2986/23934	0.549793	0.999207	1	19	Potri.001G062500,Potri.001G166200,Potri.001G235800,Potri.003G081200,Potri.003G114100,Potri.003G147300,Potri.004G086300,Potri.005G223100,Potri.005G224100,Potri.007G079800,Potri.008G166000,Potri.010G072300,Potri.011G057000,Potri.011G061800,Potri.013G114900,Potri.013G135600,Potri.015G099200,Potri.016G126100,Potri.019G018200	Potri.001G062500,Potri.001G166200,Potri.001G235800,Potri.003G081200,Potri.003G114100,Potri.003G147300,Potri.004G086300,Potri.005G223100,Potri.005G224100,Potri.007G079800,Potri.008G166000,Potri.010G072300,Potri.011G057000,Potri.011G061800,Potri.013G114900,Potri.013G135600,Potri.015G099200,Potri.016G126100,Potri.019G018200
GO:0006351	transcription, DNA-templated	biological_process	19/277	2982/23934	0.550531	0.999185	1	19	Potri.001G062500,Potri.001G166200,Potri.001G235800,Potri.003G081200,Potri.003G114100,Potri.003G147300,Potri.004G086300,Potri.005G223100,Potri.005G224100,Potri.007G079800,Potri.008G166000,Potri.010G072300,Potri.011G057000,Potri.011G061800,Potri.013G114900,Potri.013G135600,Potri.015G099200,Potri.016G126100,Potri.019G018200	Potri.001G062500,Potri.001G166200,Potri.001G235800,Potri.003G081200,Potri.003G114100,Potri.003G147300,Potri.004G086300,Potri.005G223100,Potri.005G224100,Potri.007G079800,Potri.008G166000,Potri.010G072300,Potri.011G057000,Potri.011G061800,Potri.013G114900,Potri.013G135600,Potri.015G099200,Potri.016G126100,Potri.019G018200
GO:0097659	nucleic acid-templated transcription	biological_process	19/277	2982/23934	0.550531	0.999185	1	19	Potri.001G062500,Potri.001G166200,Potri.001G235800,Potri.003G081200,Potri.003G114100,Potri.003G147300,Potri.004G086300,Potri.005G223100,Potri.005G224100,Potri.007G079800,Potri.008G166000,Potri.010G072300,Potri.011G057000,Potri.011G061800,Potri.013G114900,Potri.013G135600,Potri.015G099200,Potri.016G126100,Potri.019G018200	Potri.001G062500,Potri.001G166200,Potri.001G235800,Potri.003G081200,Potri.003G114100,Potri.003G147300,Potri.004G086300,Potri.005G223100,Potri.005G224100,Potri.007G079800,Potri.008G166000,Potri.010G072300,Potri.011G057000,Potri.011G061800,Potri.013G114900,Potri.013G135600,Potri.015G099200,Potri.016G126100,Potri.019G018200
GO:0051234	establishment of localization	biological_process	19/277	2974/23934	0.552012	0.99914	1	19	Potri.001G331700,Potri.002G079400,Potri.002G099600,Potri.003G121400,Potri.004G061300,Potri.004G065400,Potri.005G099300,Potri.006G214300,Potri.007G027900,Potri.009G047600,Potri.009G069400,Potri.010G222700,Potri.011G070500,Potri.012G140800,Potri.014G089700,Potri.015G143600,Potri.017G083700,Potri.018G012000,Potri.018G012100	Potri.001G331700,Potri.002G079400,Potri.002G099600,Potri.003G121400,Potri.004G061300,Potri.004G065400,Potri.005G099300,Potri.006G214300,Potri.007G027900,Potri.009G047600,Potri.009G069400,Potri.010G222700,Potri.011G070500,Potri.012G140800,Potri.014G089700,Potri.015G143600,Potri.017G083700,Potri.018G012000,Potri.018G012100
GO:0006810	transport	biological_process	19/277	2921/23934	0.562027	0.99878	1	19	Potri.001G331700,Potri.002G079400,Potri.002G099600,Potri.003G121400,Potri.004G061300,Potri.004G065400,Potri.005G099300,Potri.006G214300,Potri.007G027900,Potri.009G047600,Potri.009G069400,Potri.010G222700,Potri.011G070500,Potri.012G140800,Potri.014G089700,Potri.015G143600,Potri.017G083700,Potri.018G012000,Potri.018G012100	Potri.001G331700,Potri.002G079400,Potri.002G099600,Potri.003G121400,Potri.004G061300,Potri.004G065400,Potri.005G099300,Potri.006G214300,Potri.007G027900,Potri.009G047600,Potri.009G069400,Potri.010G222700,Potri.011G070500,Potri.012G140800,Potri.014G089700,Potri.015G143600,Potri.017G083700,Potri.018G012000,Potri.018G012100
GO:0033554	cellular response to stress	biological_process	19/277	1312/23934	1.25128	0.18668	0.544775	19	Potri.001G042400,Potri.001G380000,Potri.003G084333,Potri.003G159800,Potri.004G065400,Potri.005G139200,Potri.005G139300,Potri.006G137600,Potri.006G151600,Potri.007G006200,Potri.007G044800,Potri.008G086700,Potri.009G072900,Potri.011G008740,Potri.015G099200,Potri.016G126100,Potri.017G134101,Potri.019G021681,Potri.T011750	Potri.001G042400,Potri.001G380000,Potri.003G084333,Potri.003G159800,Potri.004G065400,Potri.005G139200,Potri.005G139300,Potri.006G137600,Potri.006G151600,Potri.007G006200,Potri.007G044800,Potri.008G086700,Potri.009G072900,Potri.011G008740,Potri.015G099200,Potri.016G126100,Potri.017G134101,Potri.019G021681,Potri.T011750
GO:0048731	system development	biological_process	18/277	2285/23934	0.680647	0.972471	1	18	Potri.001G083900,Potri.001G166200,Potri.002G091500,Potri.002G163700,Potri.002G224100,Potri.002G256300,Potri.003G081200,Potri.004G095700,Potri.005G043400,Potri.007G006200,Potri.009G033900,Potri.010G035500,Potri.010G131500,Potri.011G160400,Potri.013G114900,Potri.014G131800,Potri.015G099200,Potri.019G093800	Potri.001G083900,Potri.001G166200,Potri.002G091500,Potri.002G163700,Potri.002G224100,Potri.002G256300,Potri.003G081200,Potri.004G095700,Potri.005G043400,Potri.007G006200,Potri.009G033900,Potri.010G035500,Potri.010G131500,Potri.011G160400,Potri.013G114900,Potri.014G131800,Potri.015G099200,Potri.019G093800
GO:0000003	reproduction	biological_process	18/277	2065/23934	0.753161	0.920559	1	18	Potri.001G083900,Potri.001G159900,Potri.001G166200,Potri.001G412400,Potri.002G163700,Potri.002G224100,Potri.003G083200,Potri.004G095700,Potri.004G181700,Potri.005G043400,Potri.007G006200,Potri.009G033900,Potri.009G109500,Potri.010G131500,Potri.011G125651,Potri.011G160400,Potri.012G034901,Potri.019G093800	Potri.001G083900,Potri.001G159900,Potri.001G166200,Potri.001G412400,Potri.002G163700,Potri.002G224100,Potri.003G083200,Potri.004G095700,Potri.004G181700,Potri.005G043400,Potri.007G006200,Potri.009G033900,Potri.009G109500,Potri.010G131500,Potri.011G125651,Potri.011G160400,Potri.012G034901,Potri.019G093800
GO:0022414	reproductive process	biological_process	18/277	2056/23934	0.756458	0.91733	1	18	Potri.001G083900,Potri.001G159900,Potri.001G166200,Potri.001G412400,Potri.002G163700,Potri.002G224100,Potri.003G083200,Potri.004G095700,Potri.004G181700,Potri.005G043400,Potri.007G006200,Potri.009G033900,Potri.009G109500,Potri.010G131500,Potri.011G125651,Potri.011G160400,Potri.012G034901,Potri.019G093800	Potri.001G083900,Potri.001G159900,Potri.001G166200,Potri.001G412400,Potri.002G163700,Potri.002G224100,Potri.003G083200,Potri.004G095700,Potri.004G181700,Potri.005G043400,Potri.007G006200,Potri.009G033900,Potri.009G109500,Potri.010G131500,Potri.011G125651,Potri.011G160400,Potri.012G034901,Potri.019G093800
GO:0009755	hormone-mediated signaling pathway	biological_process	18/277	1196/23934	1.3004	0.15482	0.494283	18	Potri.001G042400,Potri.001G166200,Potri.003G081200,Potri.005G099300,Potri.005G139200,Potri.005G139300,Potri.005G223100,Potri.007G044800,Potri.007G079800,Potri.008G166000,Potri.009G047600,Potri.010G072300,Potri.011G057000,Potri.011G061800,Potri.011G113000,Potri.013G135600,Potri.016G126100,Potri.017G083000	Potri.001G042400,Potri.001G166200,Potri.003G081200,Potri.005G099300,Potri.005G139200,Potri.005G139300,Potri.005G223100,Potri.007G044800,Potri.007G079800,Potri.008G166000,Potri.009G047600,Potri.010G072300,Potri.011G057000,Potri.011G061800,Potri.011G113000,Potri.013G135600,Potri.016G126100,Potri.017G083000
GO:0044255	cellular lipid metabolic process	biological_process	18/277	1020/23934	1.52478	0.0508176	0.291446	18	Potri.001G100200,Potri.001G312700,Potri.001G393800,Potri.002G098400,Potri.004G148600,Potri.004G148900,Potri.005G032400,Potri.005G187600,Potri.009G033900,Potri.010G057000,Potri.010G187800,Potri.011G031800,Potri.012G105600,Potri.012G105700,Potri.015G085500,Potri.017G063500,Potri.017G134101,Potri.018G065600	Potri.001G100200,Potri.001G312700,Potri.001G393800,Potri.002G098400,Potri.004G148600,Potri.004G148900,Potri.005G032400,Potri.005G187600,Potri.009G033900,Potri.010G057000,Potri.010G187800,Potri.011G031800,Potri.012G105600,Potri.012G105700,Potri.015G085500,Potri.017G063500,Potri.017G134101,Potri.018G065600
GO:0016616	oxidoreductase activity, acting on the CH-OH group of donors, NAD or NADP as acceptor	molecular_function	17/277	258/23934	5.69331	9.9e-09	1.04e-06	17	Potri.001G268600,Potri.005G043400,Potri.006G236500,Potri.009G063300,Potri.011G158901,Potri.011G159100,Potri.011G159200,Potri.011G159400,Potri.011G159600,Potri.011G160400,Potri.011G160700,Potri.011G160900,Potri.011G161100,Potri.011G161300,Potri.011G161400,Potri.012G105600,Potri.012G105700	Potri.001G268600,Potri.005G043400,Potri.006G236500,Potri.009G063300,Potri.011G158901,Potri.011G159100,Potri.011G159200,Potri.011G159400,Potri.011G159600,Potri.011G160400,Potri.011G160700,Potri.011G160900,Potri.011G161100,Potri.011G161300,Potri.011G161400,Potri.012G105600,Potri.012G105700
GO:0098772	molecular function regulator	molecular_function	17/277	523/23934	2.80855	0.00013969	0.00572343	17	Potri.003G086500,Potri.004G000400,Potri.004G061300,Potri.004G067800,Potri.006G212000,Potri.006G212200,Potri.007G108301,Potri.007G111500,Potri.007G111800,Potri.011G070500,Potri.014G131800,Potri.016G078900,Potri.016G079050,Potri.019G006900,Potri.019G122100,Potri.019G124400,Potri.019G124750	Potri.003G086500,Potri.004G000400,Potri.004G061300,Potri.004G067800,Potri.006G212000,Potri.006G212200,Potri.007G108301,Potri.007G111500,Potri.007G111800,Potri.011G070500,Potri.014G131800,Potri.016G078900,Potri.016G079050,Potri.019G006900,Potri.019G122100,Potri.019G124400,Potri.019G124750
GO:0044283	small molecule biosynthetic process	biological_process	17/277	944/23934	1.55601	0.0486407	0.282461	17	Potri.001G312700,Potri.001G393800,Potri.002G093300,Potri.004G148600,Potri.004G148900,Potri.005G032400,Potri.005G043400,Potri.005G187600,Potri.009G072900,Potri.010G057000,Potri.010G187800,Potri.012G105600,Potri.012G105700,Potri.017G014100,Potri.017G050400,Potri.017G134101,Potri.018G065600	Potri.001G312700,Potri.001G393800,Potri.002G093300,Potri.004G148600,Potri.004G148900,Potri.005G032400,Potri.005G043400,Potri.005G187600,Potri.009G072900,Potri.010G057000,Potri.010G187800,Potri.012G105600,Potri.012G105700,Potri.017G014100,Potri.017G050400,Potri.017G134101,Potri.018G065600
GO:1901701	cellular response to oxygen-containing compound	biological_process	17/277	866/23934	1.69616	0.0244435	0.1981	17	Potri.001G042400,Potri.001G166200,Potri.001G380000,Potri.002G091500,Potri.005G139200,Potri.005G139300,Potri.006G151600,Potri.007G037100,Potri.007G037200,Potri.007G037401,Potri.007G044800,Potri.007G079800,Potri.010G072300,Potri.016G126100,Potri.017G083000,Potri.018G012000,Potri.018G012100	Potri.001G042400,Potri.001G166200,Potri.001G380000,Potri.002G091500,Potri.005G139200,Potri.005G139300,Potri.006G151600,Potri.007G037100,Potri.007G037200,Potri.007G037401,Potri.007G044800,Potri.007G079800,Potri.010G072300,Potri.016G126100,Potri.017G083000,Potri.018G012000,Potri.018G012100
GO:0008610	lipid biosynthetic process	biological_process	17/277	817/23934	1.79789	0.014813	0.150058	17	Potri.001G100200,Potri.001G312700,Potri.001G393800,Potri.002G098400,Potri.004G148600,Potri.004G148900,Potri.005G032400,Potri.005G187600,Potri.009G033900,Potri.010G057000,Potri.010G187800,Potri.011G031800,Potri.012G105600,Potri.012G105700,Potri.015G085500,Potri.017G134101,Potri.018G065600	Potri.001G100200,Potri.001G312700,Potri.001G393800,Potri.002G098400,Potri.004G148600,Potri.004G148900,Potri.005G032400,Potri.005G187600,Potri.009G033900,Potri.010G057000,Potri.010G187800,Potri.011G031800,Potri.012G105600,Potri.012G105700,Potri.015G085500,Potri.017G134101,Potri.018G065600
GO:0017144	drug metabolic process	biological_process	17/277	757/23934	1.94039	0.00737395	0.0987892	17	Potri.004G182000,Potri.005G200600,Potri.006G188400,Potri.007G037066,Potri.009G072900,Potri.010G131500,Potri.010G236850,Potri.010G236870,Potri.010G236890,Potri.010G236910,Potri.011G071100,Potri.012G033866,Potri.012G105600,Potri.012G105700,Potri.014G092932,Potri.017G050400,Potri.019G093800	Potri.004G182000,Potri.005G200600,Potri.006G188400,Potri.007G037066,Potri.009G072900,Potri.010G131500,Potri.010G236850,Potri.010G236870,Potri.010G236890,Potri.010G236910,Potri.011G071100,Potri.012G033866,Potri.012G105600,Potri.012G105700,Potri.014G092932,Potri.017G050400,Potri.019G093800
GO:0042493	response to drug	biological_process	17/277	720/23934	2.0401	0.00455036	0.0707025	17	Potri.001G235800,Potri.002G091500,Potri.003G081200,Potri.003G121400,Potri.004G061300,Potri.005G223100,Potri.005G224100,Potri.006G151600,Potri.006G202600,Potri.007G037100,Potri.007G037200,Potri.007G037401,Potri.007G110600,Potri.008G137700,Potri.011G061800,Potri.011G070500,Potri.012G042600	Potri.001G235800,Potri.002G091500,Potri.003G081200,Potri.003G121400,Potri.004G061300,Potri.005G223100,Potri.005G224100,Potri.006G151600,Potri.006G202600,Potri.007G037100,Potri.007G037200,Potri.007G037401,Potri.007G110600,Potri.008G137700,Potri.011G061800,Potri.011G070500,Potri.012G042600
GO:0071229	cellular response to acid chemical	biological_process	17/277	691/23934	2.12572	0.00302022	0.0532444	17	Potri.001G042400,Potri.001G166200,Potri.001G380000,Potri.002G091500,Potri.005G139200,Potri.005G139300,Potri.006G151600,Potri.007G037100,Potri.007G037200,Potri.007G037401,Potri.007G044800,Potri.007G079800,Potri.010G072300,Potri.016G126100,Potri.017G083000,Potri.018G012000,Potri.018G012100	Potri.001G042400,Potri.001G166200,Potri.001G380000,Potri.002G091500,Potri.005G139200,Potri.005G139300,Potri.006G151600,Potri.007G037100,Potri.007G037200,Potri.007G037401,Potri.007G044800,Potri.007G079800,Potri.010G072300,Potri.016G126100,Potri.017G083000,Potri.018G012000,Potri.018G012100
GO:0019222	regulation of metabolic process	biological_process	17/277	3661/23934	0.401222	0.999999	1	17	Potri.001G042400,Potri.001G062500,Potri.001G166200,Potri.001G235800,Potri.001G323500,Potri.003G114100,Potri.003G147300,Potri.004G086300,Potri.005G139200,Potri.005G139300,Potri.005G224100,Potri.007G044800,Potri.010G131500,Potri.013G135600,Potri.015G099200,Potri.016G126100,Potri.019G018200	Potri.001G042400,Potri.001G062500,Potri.001G166200,Potri.001G235800,Potri.001G323500,Potri.003G114100,Potri.003G147300,Potri.004G086300,Potri.005G139200,Potri.005G139300,Potri.005G224100,Potri.007G044800,Potri.010G131500,Potri.013G135600,Potri.015G099200,Potri.016G126100,Potri.019G018200
GO:0060255	regulation of macromolecule metabolic process	biological_process	17/277	3375/23934	0.435222	0.999992	1	17	Potri.001G042400,Potri.001G062500,Potri.001G166200,Potri.001G235800,Potri.001G323500,Potri.003G114100,Potri.003G147300,Potri.004G086300,Potri.005G139200,Potri.005G139300,Potri.005G224100,Potri.007G044800,Potri.010G131500,Potri.013G135600,Potri.015G099200,Potri.016G126100,Potri.019G018200	Potri.001G042400,Potri.001G062500,Potri.001G166200,Potri.001G235800,Potri.001G323500,Potri.003G114100,Potri.003G147300,Potri.004G086300,Potri.005G139200,Potri.005G139300,Potri.005G224100,Potri.007G044800,Potri.010G131500,Potri.013G135600,Potri.015G099200,Potri.016G126100,Potri.019G018200
GO:0006793	phosphorus metabolic process	biological_process	17/277	1808/23934	0.81243	0.844776	1	17	Potri.001G042400,Potri.001G412400,Potri.002G093300,Potri.003G066300,Potri.004G025200,Potri.004G095700,Potri.004G175100,Potri.005G139200,Potri.005G139300,Potri.007G044800,Potri.007G045400,Potri.011G049600,Potri.011G125651,Potri.012G034901,Potri.014G164100,Potri.017G063500,Potri.019G103900	Potri.001G042400,Potri.001G412400,Potri.002G093300,Potri.003G066300,Potri.004G025200,Potri.004G095700,Potri.004G175100,Potri.005G139200,Potri.005G139300,Potri.007G044800,Potri.007G045400,Potri.011G049600,Potri.011G125651,Potri.012G034901,Potri.014G164100,Potri.017G063500,Potri.019G103900
GO:0003700	DNA-binding transcription factor activity	molecular_function	17/277	1948/23934	0.754042	0.913866	1	17	Potri.001G235800,Potri.001G323500,Potri.003G081200,Potri.003G147300,Potri.004G086300,Potri.005G223100,Potri.005G224100,Potri.007G079800,Potri.008G166000,Potri.010G072300,Potri.011G057000,Potri.011G061800,Potri.013G114900,Potri.013G135600,Potri.015G099200,Potri.016G126100,Potri.019G018200	Potri.001G235800,Potri.001G323500,Potri.003G081200,Potri.003G147300,Potri.004G086300,Potri.005G223100,Potri.005G224100,Potri.007G079800,Potri.008G166000,Potri.010G072300,Potri.011G057000,Potri.011G061800,Potri.013G114900,Potri.013G135600,Potri.015G099200,Potri.016G126100,Potri.019G018200
GO:0006796	phosphate-containing compound metabolic process	biological_process	17/277	1758/23934	0.835537	0.81195	1	17	Potri.001G042400,Potri.001G412400,Potri.002G093300,Potri.003G066300,Potri.004G025200,Potri.004G095700,Potri.004G175100,Potri.005G139200,Potri.005G139300,Potri.007G044800,Potri.007G045400,Potri.011G049600,Potri.011G125651,Potri.012G034901,Potri.014G164100,Potri.017G063500,Potri.019G103900	Potri.001G042400,Potri.001G412400,Potri.002G093300,Potri.003G066300,Potri.004G025200,Potri.004G095700,Potri.004G175100,Potri.005G139200,Potri.005G139300,Potri.007G044800,Potri.007G045400,Potri.011G049600,Potri.011G125651,Potri.012G034901,Potri.014G164100,Potri.017G063500,Potri.019G103900
GO:0065008	regulation of biological quality	biological_process	17/277	1643/23934	0.894019	0.718799	1	17	Potri.001G020600,Potri.002G082400,Potri.002G099600,Potri.002G163700,Potri.002G224100,Potri.003G159800,Potri.006G151600,Potri.007G037066,Potri.009G033900,Potri.009G047600,Potri.010G057000,Potri.012G142000,Potri.013G114900,Potri.014G089700,Potri.017G063500,Potri.017G083000,Potri.018G065600	Potri.001G020600,Potri.002G082400,Potri.002G099600,Potri.002G163700,Potri.002G224100,Potri.003G159800,Potri.006G151600,Potri.007G037066,Potri.009G033900,Potri.009G047600,Potri.010G057000,Potri.012G142000,Potri.013G114900,Potri.014G089700,Potri.017G063500,Potri.017G083000,Potri.018G065600
GO:0035556	intracellular signal transduction	biological_process	16/277	801/23934	1.72593	0.0248382	0.200198	16	Potri.001G042400,Potri.003G081200,Potri.005G139200,Potri.005G139300,Potri.005G215700,Potri.005G223100,Potri.007G044800,Potri.008G166000,Potri.010G072300,Potri.011G057000,Potri.011G061800,Potri.013G135600,Potri.014G131800,Potri.014G164100,Potri.018G012000,Potri.018G012100	Potri.001G042400,Potri.003G081200,Potri.005G139200,Potri.005G139300,Potri.005G215700,Potri.005G223100,Potri.007G044800,Potri.008G166000,Potri.010G072300,Potri.011G057000,Potri.011G061800,Potri.013G135600,Potri.014G131800,Potri.014G164100,Potri.018G012000,Potri.018G012100
GO:0031323	regulation of cellular metabolic process	biological_process	16/277	3318/23934	0.416657	0.999996	1	16	Potri.001G042400,Potri.001G062500,Potri.001G166200,Potri.001G235800,Potri.001G323500,Potri.003G114100,Potri.003G147300,Potri.004G086300,Potri.005G139200,Potri.005G139300,Potri.005G224100,Potri.007G044800,Potri.013G135600,Potri.015G099200,Potri.016G126100,Potri.019G018200	Potri.001G042400,Potri.001G062500,Potri.001G166200,Potri.001G235800,Potri.001G323500,Potri.003G114100,Potri.003G147300,Potri.004G086300,Potri.005G139200,Potri.005G139300,Potri.005G224100,Potri.007G044800,Potri.013G135600,Potri.015G099200,Potri.016G126100,Potri.019G018200
GO:0080090	regulation of primary metabolic process	biological_process	16/277	3193/23934	0.432969	0.999988	1	16	Potri.001G042400,Potri.001G062500,Potri.001G166200,Potri.001G235800,Potri.001G323500,Potri.003G114100,Potri.003G147300,Potri.004G086300,Potri.005G139200,Potri.005G139300,Potri.005G224100,Potri.007G044800,Potri.013G135600,Potri.015G099200,Potri.016G126100,Potri.019G018200	Potri.001G042400,Potri.001G062500,Potri.001G166200,Potri.001G235800,Potri.001G323500,Potri.003G114100,Potri.003G147300,Potri.004G086300,Potri.005G139200,Potri.005G139300,Potri.005G224100,Potri.007G044800,Potri.013G135600,Potri.015G099200,Potri.016G126100,Potri.019G018200
GO:0051171	regulation of nitrogen compound metabolic process	biological_process	16/277	3118/23934	0.443383	0.999977	1	16	Potri.001G042400,Potri.001G062500,Potri.001G166200,Potri.001G235800,Potri.001G323500,Potri.003G114100,Potri.003G147300,Potri.004G086300,Potri.005G139200,Potri.005G139300,Potri.005G224100,Potri.007G044800,Potri.013G135600,Potri.015G099200,Potri.016G126100,Potri.019G018200	Potri.001G042400,Potri.001G062500,Potri.001G166200,Potri.001G235800,Potri.001G323500,Potri.003G114100,Potri.003G147300,Potri.004G086300,Potri.005G139200,Potri.005G139300,Potri.005G224100,Potri.007G044800,Potri.013G135600,Potri.015G099200,Potri.016G126100,Potri.019G018200
GO:0003677	DNA binding	molecular_function	16/277	2967/23934	0.465949	0.999925	1	16	Potri.003G081200,Potri.003G114100,Potri.003G147300,Potri.004G086300,Potri.005G223100,Potri.005G224100,Potri.007G079800,Potri.008G166000,Potri.010G072300,Potri.011G057000,Potri.011G061800,Potri.013G114900,Potri.013G135600,Potri.015G099200,Potri.016G126100,Potri.019G018200	Potri.003G081200,Potri.003G114100,Potri.003G147300,Potri.004G086300,Potri.005G223100,Potri.005G224100,Potri.007G079800,Potri.008G166000,Potri.010G072300,Potri.011G057000,Potri.011G061800,Potri.013G114900,Potri.013G135600,Potri.015G099200,Potri.016G126100,Potri.019G018200
GO:0006082	organic acid metabolic process	biological_process	16/277	1372/23934	1.00763	0.524283	0.912323	16	Potri.001G393800,Potri.002G082400,Potri.002G093300,Potri.004G148600,Potri.004G148900,Potri.005G032400,Potri.005G043400,Potri.005G187600,Potri.007G037066,Potri.009G033900,Potri.009G072900,Potri.010G057000,Potri.010G187800,Potri.017G014100,Potri.017G134101,Potri.018G065600	Potri.001G393800,Potri.002G082400,Potri.002G093300,Potri.004G148600,Potri.004G148900,Potri.005G032400,Potri.005G043400,Potri.005G187600,Potri.007G037066,Potri.009G033900,Potri.009G072900,Potri.010G057000,Potri.010G187800,Potri.017G014100,Potri.017G134101,Potri.018G065600
GO:0043436	oxoacid metabolic process	biological_process	16/277	1369/23934	1.00984	0.520685	0.909874	16	Potri.001G393800,Potri.002G082400,Potri.002G093300,Potri.004G148600,Potri.004G148900,Potri.005G032400,Potri.005G043400,Potri.005G187600,Potri.007G037066,Potri.009G033900,Potri.009G072900,Potri.010G057000,Potri.010G187800,Potri.017G014100,Potri.017G134101,Potri.018G065600	Potri.001G393800,Potri.002G082400,Potri.002G093300,Potri.004G148600,Potri.004G148900,Potri.005G032400,Potri.005G043400,Potri.005G187600,Potri.007G037066,Potri.009G033900,Potri.009G072900,Potri.010G057000,Potri.010G187800,Potri.017G014100,Potri.017G134101,Potri.018G065600
GO:0019752	carboxylic acid metabolic process	biological_process	16/277	1275/23934	1.08429	0.406053	0.801778	16	Potri.001G393800,Potri.002G082400,Potri.002G093300,Potri.004G148600,Potri.004G148900,Potri.005G032400,Potri.005G043400,Potri.005G187600,Potri.007G037066,Potri.009G033900,Potri.009G072900,Potri.010G057000,Potri.010G187800,Potri.017G014100,Potri.017G134101,Potri.018G065600	Potri.001G393800,Potri.002G082400,Potri.002G093300,Potri.004G148600,Potri.004G148900,Potri.005G032400,Potri.005G043400,Potri.005G187600,Potri.007G037066,Potri.009G033900,Potri.009G072900,Potri.010G057000,Potri.010G187800,Potri.017G014100,Potri.017G134101,Potri.018G065600
GO:0009617	response to bacterium	biological_process	15/277	689/23934	1.88108	0.0148532	0.150058	15	Potri.001G020600,Potri.001G102400,Potri.001G166200,Potri.002G091500,Potri.003G066300,Potri.004G025200,Potri.004G065400,Potri.006G137600,Potri.006G214300,Potri.007G079800,Potri.008G058400,Potri.011G049600,Potri.013G041900,Potri.015G075902,Potri.019G093800	Potri.001G020600,Potri.001G102400,Potri.001G166200,Potri.002G091500,Potri.003G066300,Potri.004G025200,Potri.004G065400,Potri.006G137600,Potri.006G214300,Potri.007G079800,Potri.008G058400,Potri.011G049600,Potri.013G041900,Potri.015G075902,Potri.019G093800
GO:0032787	monocarboxylic acid metabolic process	biological_process	15/277	681/23934	1.90318	0.0134951	0.143204	15	Potri.001G393800,Potri.002G082400,Potri.002G093300,Potri.004G148600,Potri.004G148900,Potri.005G032400,Potri.005G043400,Potri.005G187600,Potri.007G037066,Potri.009G033900,Potri.009G072900,Potri.010G057000,Potri.010G187800,Potri.017G134101,Potri.018G065600	Potri.001G393800,Potri.002G082400,Potri.002G093300,Potri.004G148600,Potri.004G148900,Potri.005G032400,Potri.005G043400,Potri.005G187600,Potri.007G037066,Potri.009G033900,Potri.009G072900,Potri.010G057000,Potri.010G187800,Potri.017G134101,Potri.018G065600
GO:0019748	secondary metabolic process	biological_process	15/277	434/23934	2.98632	0.000178396	0.00638831	15	Potri.001G045600,Potri.001G046100,Potri.001G046400,Potri.001G083900,Potri.001G307500,Potri.003G146800,Potri.005G200600,Potri.010G035500,Potri.011G071100,Potri.016G008500,Potri.019G088401,Potri.019G088600,Potri.019G088700,Potri.019G088800,Potri.019G088900	Potri.001G045600,Potri.001G046100,Potri.001G046400,Potri.001G083900,Potri.001G307500,Potri.003G146800,Potri.005G200600,Potri.010G035500,Potri.011G071100,Potri.016G008500,Potri.019G088401,Potri.019G088600,Potri.019G088700,Potri.019G088800,Potri.019G088900
GO:0016310	phosphorylation	biological_process	15/277	1088/23934	1.19124	0.279836	0.668976	15	Potri.001G042400,Potri.001G412400,Potri.002G093300,Potri.003G066300,Potri.004G025200,Potri.004G095700,Potri.004G175100,Potri.005G139200,Potri.005G139300,Potri.007G044800,Potri.011G049600,Potri.011G125651,Potri.012G034901,Potri.014G164100,Potri.019G103900	Potri.001G042400,Potri.001G412400,Potri.002G093300,Potri.003G066300,Potri.004G025200,Potri.004G095700,Potri.004G175100,Potri.005G139200,Potri.005G139300,Potri.007G044800,Potri.011G049600,Potri.011G125651,Potri.012G034901,Potri.014G164100,Potri.019G103900
GO:0015926	glucosidase activity	molecular_function	14/277	189/23934	6.40032	4.76e-08	4.68e-06	14	Potri.001G222800,Potri.001G223300,Potri.001G223704,Potri.001G223724,Potri.001G223900,Potri.001G224000,Potri.001G255100,Potri.003G112600,Potri.004G109166,Potri.004G110620,Potri.006G046100,Potri.010G142800,Potri.010G143166,Potri.016G057600	Potri.001G222800,Potri.001G223300,Potri.001G223704,Potri.001G223724,Potri.001G223900,Potri.001G224000,Potri.001G255100,Potri.003G112600,Potri.004G109166,Potri.004G110620,Potri.006G046100,Potri.010G142800,Potri.010G143166,Potri.016G057600
GO:0004857	enzyme inhibitor activity	molecular_function	14/277	197/23934	6.14041	8e-08	6.55e-06	14	Potri.003G086500,Potri.004G000400,Potri.004G067800,Potri.006G212000,Potri.006G212200,Potri.007G108301,Potri.007G111500,Potri.007G111800,Potri.016G078900,Potri.016G079050,Potri.019G006900,Potri.019G122100,Potri.019G124400,Potri.019G124750	Potri.003G086500,Potri.004G000400,Potri.004G067800,Potri.006G212000,Potri.006G212200,Potri.007G108301,Potri.007G111500,Potri.007G111800,Potri.016G078900,Potri.016G079050,Potri.019G006900,Potri.019G122100,Potri.019G124400,Potri.019G124750
GO:0030234	enzyme regulator activity	molecular_function	14/277	425/23934	2.84626	0.000471385	0.0126417	14	Potri.003G086500,Potri.004G000400,Potri.004G067800,Potri.006G212000,Potri.006G212200,Potri.007G108301,Potri.007G111500,Potri.007G111800,Potri.016G078900,Potri.016G079050,Potri.019G006900,Potri.019G122100,Potri.019G124400,Potri.019G124750	Potri.003G086500,Potri.004G000400,Potri.004G067800,Potri.006G212000,Potri.006G212200,Potri.007G108301,Potri.007G111500,Potri.007G111800,Potri.016G078900,Potri.016G079050,Potri.019G006900,Potri.019G122100,Potri.019G124400,Potri.019G124750
GO:0016705	oxidoreductase activity, acting on paired donors, with incorporation or reduction of molecular oxygen	molecular_function	14/277	518/23934	2.33525	0.00303222	0.0532444	14	Potri.001G083900,Potri.003G146800,Potri.004G148600,Potri.004G148900,Potri.005G187600,Potri.006G137600,Potri.009G033900,Potri.009G145400,Potri.010G187800,Potri.012G142000,Potri.015G120900,Potri.016G008500,Potri.017G075100,Potri.018G146100	Potri.001G083900,Potri.003G146800,Potri.004G148600,Potri.004G148900,Potri.005G187600,Potri.006G137600,Potri.009G033900,Potri.009G145400,Potri.010G187800,Potri.012G142000,Potri.015G120900,Potri.016G008500,Potri.017G075100,Potri.018G146100
GO:0020037	heme binding	molecular_function	14/277	536/23934	2.25683	0.0040981	0.0664688	14	Potri.001G083900,Potri.003G146800,Potri.004G148600,Potri.004G148900,Potri.009G033900,Potri.009G110800,Potri.009G145400,Potri.010G236850,Potri.010G236870,Potri.010G236890,Potri.010G236910,Potri.012G142000,Potri.016G008500,Potri.018G146100	Potri.001G083900,Potri.003G146800,Potri.004G148600,Potri.004G148900,Potri.009G033900,Potri.009G110800,Potri.009G145400,Potri.010G236850,Potri.010G236870,Potri.010G236890,Potri.010G236910,Potri.012G142000,Potri.016G008500,Potri.018G146100
GO:0046906	tetrapyrrole binding	molecular_function	14/277	593/23934	2.0399	0.0096192	0.113852	14	Potri.001G083900,Potri.003G146800,Potri.004G148600,Potri.004G148900,Potri.009G033900,Potri.009G110800,Potri.009G145400,Potri.010G236850,Potri.010G236870,Potri.010G236890,Potri.010G236910,Potri.012G142000,Potri.016G008500,Potri.018G146100	Potri.001G083900,Potri.003G146800,Potri.004G148600,Potri.004G148900,Potri.009G033900,Potri.009G110800,Potri.009G145400,Potri.010G236850,Potri.010G236870,Potri.010G236890,Potri.010G236910,Potri.012G142000,Potri.016G008500,Potri.018G146100
GO:0006468	protein phosphorylation	biological_process	14/277	928/23934	1.30351	0.190085	0.544892	14	Potri.001G042400,Potri.001G412400,Potri.003G066300,Potri.004G025200,Potri.004G095700,Potri.004G175100,Potri.005G139200,Potri.005G139300,Potri.007G044800,Potri.011G049600,Potri.011G125651,Potri.012G034901,Potri.014G164100,Potri.019G103900	Potri.001G042400,Potri.001G412400,Potri.003G066300,Potri.004G025200,Potri.004G095700,Potri.004G175100,Potri.005G139200,Potri.005G139300,Potri.007G044800,Potri.011G049600,Potri.011G125651,Potri.012G034901,Potri.014G164100,Potri.019G103900
GO:0002376	immune system process	biological_process	14/277	733/23934	1.65029	0.0470271	0.275258	14	Potri.001G102400,Potri.002G091500,Potri.003G084333,Potri.006G137600,Potri.006G188400,Potri.006G204200,Potri.007G037066,Potri.007G037100,Potri.007G037200,Potri.007G037401,Potri.011G008740,Potri.017G134101,Potri.019G021681,Potri.T011750	Potri.001G102400,Potri.002G091500,Potri.003G084333,Potri.006G137600,Potri.006G188400,Potri.006G204200,Potri.007G037066,Potri.007G037100,Potri.007G037200,Potri.007G037401,Potri.011G008740,Potri.017G134101,Potri.019G021681,Potri.T011750
GO:1901565	organonitrogen compound catabolic process	biological_process	14/277	1023/23934	1.18246	0.298233	0.691075	14	Potri.001G162000,Potri.002G054900,Potri.004G182000,Potri.006G188400,Potri.006G232400,Potri.006G232500,Potri.008G083300,Potri.009G072900,Potri.012G033866,Potri.014G092932,Potri.017G014100,Potri.018G098000,Potri.019G091400,Potri.019G093800	Potri.001G162000,Potri.002G054900,Potri.004G182000,Potri.006G188400,Potri.006G232400,Potri.006G232500,Potri.008G083300,Potri.009G072900,Potri.012G033866,Potri.014G092932,Potri.017G014100,Potri.018G098000,Potri.019G091400,Potri.019G093800
GO:0008422	beta-glucosidase activity	molecular_function	13/277	161/23934	6.97675	5.24e-08	4.83e-06	13	Potri.001G222800,Potri.001G223300,Potri.001G223704,Potri.001G223724,Potri.001G223900,Potri.001G224000,Potri.001G255100,Potri.004G109166,Potri.004G110620,Potri.006G046100,Potri.010G142800,Potri.010G143166,Potri.016G057600	Potri.001G222800,Potri.001G223300,Potri.001G223704,Potri.001G223724,Potri.001G223900,Potri.001G224000,Potri.001G255100,Potri.004G109166,Potri.004G110620,Potri.006G046100,Potri.010G142800,Potri.010G143166,Potri.016G057600
GO:0006970	response to osmotic stress	biological_process	13/277	786/23934	1.42908	0.126447	0.451598	13	Potri.001G042400,Potri.001G102400,Potri.001G393800,Potri.003G159800,Potri.004G061300,Potri.005G139200,Potri.005G139300,Potri.005G224100,Potri.007G044800,Potri.010G035500,Potri.011G070500,Potri.013G135600,Potri.016G126100	Potri.001G042400,Potri.001G102400,Potri.001G393800,Potri.003G159800,Potri.004G061300,Potri.005G139200,Potri.005G139300,Potri.005G224100,Potri.007G044800,Potri.010G035500,Potri.011G070500,Potri.013G135600,Potri.016G126100
GO:1901615	organic hydroxy compound metabolic process	biological_process	13/277	402/23934	2.79417	0.00088328	0.021358	13	Potri.001G312700,Potri.001G393800,Potri.004G148600,Potri.004G148900,Potri.005G043400,Potri.005G200600,Potri.007G037066,Potri.009G033900,Potri.011G071100,Potri.012G105600,Potri.012G105700,Potri.017G014100,Potri.017G063500	Potri.001G312700,Potri.001G393800,Potri.004G148600,Potri.004G148900,Potri.005G043400,Potri.005G200600,Potri.007G037066,Potri.009G033900,Potri.011G071100,Potri.012G105600,Potri.012G105700,Potri.017G014100,Potri.017G063500
GO:0010468	regulation of gene expression	biological_process	13/277	3062/23934	0.366837	0.999999	1	13	Potri.001G062500,Potri.001G166200,Potri.001G235800,Potri.001G323500,Potri.003G114100,Potri.003G147300,Potri.004G086300,Potri.005G224100,Potri.010G131500,Potri.013G135600,Potri.015G099200,Potri.016G126100,Potri.019G018200	Potri.001G062500,Potri.001G166200,Potri.001G235800,Potri.001G323500,Potri.003G114100,Potri.003G147300,Potri.004G086300,Potri.005G224100,Potri.010G131500,Potri.013G135600,Potri.015G099200,Potri.016G126100,Potri.019G018200
GO:0048518	positive regulation of biological process	biological_process	13/277	1570/23934	0.71545	0.922729	1	13	Potri.001G042400,Potri.004G086300,Potri.005G139200,Potri.005G139300,Potri.005G224100,Potri.006G137600,Potri.006G188400,Potri.006G214300,Potri.007G044800,Potri.013G135600,Potri.016G126100,Potri.019G005256,Potri.019G018200	Potri.001G042400,Potri.004G086300,Potri.005G139200,Potri.005G139300,Potri.005G224100,Potri.006G137600,Potri.006G188400,Potri.006G214300,Potri.007G044800,Potri.013G135600,Potri.016G126100,Potri.019G005256,Potri.019G018200
GO:0005215	transporter activity	molecular_function	13/277	1630/23934	0.689114	0.943266	1	13	Potri.001G020600,Potri.001G331700,Potri.002G079400,Potri.002G099600,Potri.003G121400,Potri.007G027900,Potri.009G017900,Potri.009G110800,Potri.010G055200,Potri.010G222700,Potri.017G083700,Potri.018G012000,Potri.018G012100	Potri.001G020600,Potri.001G331700,Potri.002G079400,Potri.002G099600,Potri.003G121400,Potri.007G027900,Potri.009G017900,Potri.009G110800,Potri.010G055200,Potri.010G222700,Potri.017G083700,Potri.018G012000,Potri.018G012100
GO:0009057	macromolecule catabolic process	biological_process	13/277	1207/23934	0.930618	0.644696	1	13	Potri.001G162000,Potri.002G054900,Potri.004G182000,Potri.006G188400,Potri.006G232400,Potri.006G232500,Potri.008G083300,Potri.010G131500,Potri.012G033866,Potri.014G092932,Potri.018G098000,Potri.019G091400,Potri.019G093800	Potri.001G162000,Potri.002G054900,Potri.004G182000,Potri.006G188400,Potri.006G232400,Potri.006G232500,Potri.008G083300,Potri.010G131500,Potri.012G033866,Potri.014G092932,Potri.018G098000,Potri.019G091400,Potri.019G093800
GO:0031090	organelle membrane	cellular_component	13/277	3113/23934	0.360828	0.999999	1	13	Potri.001G020600,Potri.001G100200,Potri.001G331700,Potri.002G079400,Potri.003G103900,Potri.004G065400,Potri.005G099300,Potri.009G017900,Potri.009G069400,Potri.010G055200,Potri.010G187800,Potri.017G075100,Potri.017G083700	Potri.001G020600,Potri.001G100200,Potri.001G331700,Potri.002G079400,Potri.003G103900,Potri.004G065400,Potri.005G099300,Potri.009G017900,Potri.009G069400,Potri.010G055200,Potri.010G187800,Potri.017G075100,Potri.017G083700
GO:0004866	endopeptidase inhibitor activity	molecular_function	12/277	63/23934	16.458	7.42e-12	1.09e-09	12	Potri.004G000400,Potri.004G067800,Potri.006G212000,Potri.006G212200,Potri.007G111500,Potri.007G111800,Potri.016G078900,Potri.016G079050,Potri.019G006900,Potri.019G122100,Potri.019G124400,Potri.019G124750	Potri.004G000400,Potri.004G067800,Potri.006G212000,Potri.006G212200,Potri.007G111500,Potri.007G111800,Potri.016G078900,Potri.016G079050,Potri.019G006900,Potri.019G122100,Potri.019G124400,Potri.019G124750
GO:0030414	peptidase inhibitor activity	molecular_function	12/277	63/23934	16.458	7.42e-12	1.09e-09	12	Potri.004G000400,Potri.004G067800,Potri.006G212000,Potri.006G212200,Potri.007G111500,Potri.007G111800,Potri.016G078900,Potri.016G079050,Potri.019G006900,Potri.019G122100,Potri.019G124400,Potri.019G124750	Potri.004G000400,Potri.004G067800,Potri.006G212000,Potri.006G212200,Potri.007G111500,Potri.007G111800,Potri.016G078900,Potri.016G079050,Potri.019G006900,Potri.019G122100,Potri.019G124400,Potri.019G124750
GO:0061135	endopeptidase regulator activity	molecular_function	12/277	66/23934	15.7099	1.3e-11	1.74e-09	12	Potri.004G000400,Potri.004G067800,Potri.006G212000,Potri.006G212200,Potri.007G111500,Potri.007G111800,Potri.016G078900,Potri.016G079050,Potri.019G006900,Potri.019G122100,Potri.019G124400,Potri.019G124750	Potri.004G000400,Potri.004G067800,Potri.006G212000,Potri.006G212200,Potri.007G111500,Potri.007G111800,Potri.016G078900,Potri.016G079050,Potri.019G006900,Potri.019G122100,Potri.019G124400,Potri.019G124750
GO:0061134	peptidase regulator activity	molecular_function	12/277	69/23934	15.0268	2.26e-11	2.78e-09	12	Potri.004G000400,Potri.004G067800,Potri.006G212000,Potri.006G212200,Potri.007G111500,Potri.007G111800,Potri.016G078900,Potri.016G079050,Potri.019G006900,Potri.019G122100,Potri.019G124400,Potri.019G124750	Potri.004G000400,Potri.004G067800,Potri.006G212000,Potri.006G212200,Potri.007G111500,Potri.007G111800,Potri.016G078900,Potri.016G079050,Potri.019G006900,Potri.019G122100,Potri.019G124400,Potri.019G124750
GO:0006955	immune response	biological_process	12/277	629/23934	1.64841	0.0632934	0.321674	12	Potri.001G102400,Potri.002G091500,Potri.003G084333,Potri.006G137600,Potri.007G037066,Potri.007G037100,Potri.007G037200,Potri.007G037401,Potri.011G008740,Potri.017G134101,Potri.019G021681,Potri.T011750	Potri.001G102400,Potri.002G091500,Potri.003G084333,Potri.006G137600,Potri.007G037066,Potri.007G037100,Potri.007G037200,Potri.007G037401,Potri.011G008740,Potri.017G134101,Potri.019G021681,Potri.T011750
GO:0004497	monooxygenase activity	molecular_function	12/277	435/23934	2.38357	0.00501002	0.0769768	12	Potri.001G083900,Potri.001G307500,Potri.003G146800,Potri.004G148600,Potri.004G148900,Potri.006G137600,Potri.009G033900,Potri.009G145400,Potri.012G142000,Potri.015G120900,Potri.016G008500,Potri.018G146100	Potri.001G083900,Potri.001G307500,Potri.003G146800,Potri.004G148600,Potri.004G148900,Potri.006G137600,Potri.009G033900,Potri.009G145400,Potri.012G142000,Potri.015G120900,Potri.016G008500,Potri.018G146100
GO:0045087	innate immune response	biological_process	12/277	611/23934	1.69698	0.0532092	0.295774	12	Potri.001G102400,Potri.002G091500,Potri.003G084333,Potri.006G137600,Potri.007G037066,Potri.007G037100,Potri.007G037200,Potri.007G037401,Potri.011G008740,Potri.017G134101,Potri.019G021681,Potri.T011750	Potri.001G102400,Potri.002G091500,Potri.003G084333,Potri.006G137600,Potri.007G037066,Potri.007G037100,Potri.007G037200,Potri.007G037401,Potri.011G008740,Potri.017G134101,Potri.019G021681,Potri.T011750
GO:0042742	defense response to bacterium	biological_process	12/277	518/23934	2.00164	0.0181481	0.178456	12	Potri.001G020600,Potri.001G102400,Potri.001G166200,Potri.002G091500,Potri.003G066300,Potri.004G025200,Potri.004G065400,Potri.006G137600,Potri.007G079800,Potri.008G058400,Potri.013G041900,Potri.015G075902	Potri.001G020600,Potri.001G102400,Potri.001G166200,Potri.002G091500,Potri.003G066300,Potri.004G025200,Potri.004G065400,Potri.006G137600,Potri.007G079800,Potri.008G058400,Potri.013G041900,Potri.015G075902
GO:1901698	response to nitrogen compound	biological_process	12/277	397/23934	2.61172	0.00241834	0.0469349	12	Potri.001G235800,Potri.003G081200,Potri.005G223100,Potri.006G151600,Potri.006G202600,Potri.007G110600,Potri.008G137700,Potri.010G035500,Potri.011G061800,Potri.012G042600,Potri.018G012000,Potri.018G012100	Potri.001G235800,Potri.003G081200,Potri.005G223100,Potri.006G151600,Potri.006G202600,Potri.007G110600,Potri.008G137700,Potri.010G035500,Potri.011G061800,Potri.012G042600,Potri.018G012000,Potri.018G012100
GO:0009889	regulation of biosynthetic process	biological_process	12/277	2905/23934	0.35692	0.999998	1	12	Potri.001G062500,Potri.001G166200,Potri.001G235800,Potri.001G323500,Potri.003G114100,Potri.003G147300,Potri.004G086300,Potri.005G224100,Potri.013G135600,Potri.015G099200,Potri.016G126100,Potri.019G018200	Potri.001G062500,Potri.001G166200,Potri.001G235800,Potri.001G323500,Potri.003G114100,Potri.003G147300,Potri.004G086300,Potri.005G224100,Potri.013G135600,Potri.015G099200,Potri.016G126100,Potri.019G018200
GO:0022857	transmembrane transporter activity	molecular_function	12/277	1455/23934	0.712613	0.917444	1	12	Potri.001G020600,Potri.001G331700,Potri.002G079400,Potri.002G099600,Potri.003G121400,Potri.007G027900,Potri.009G017900,Potri.010G055200,Potri.010G222700,Potri.017G083700,Potri.018G012000,Potri.018G012100	Potri.001G020600,Potri.001G331700,Potri.002G079400,Potri.002G099600,Potri.003G121400,Potri.007G027900,Potri.009G017900,Potri.010G055200,Potri.010G222700,Potri.017G083700,Potri.018G012000,Potri.018G012100
GO:0044434	chloroplast part	cellular_component	12/277	1576/23934	0.657901	0.956914	1	12	Potri.001G100200,Potri.001G393800,Potri.002G020700,Potri.003G213700,Potri.004G095700,Potri.004G172300,Potri.005G043400,Potri.009G069400,Potri.010G187800,Potri.011G047300,Potri.015G075902,Potri.017G050400	Potri.001G100200,Potri.001G393800,Potri.002G020700,Potri.003G213700,Potri.004G095700,Potri.004G172300,Potri.005G043400,Potri.009G069400,Potri.010G187800,Potri.011G047300,Potri.015G075902,Potri.017G050400
GO:0044435	plastid part	cellular_component	12/277	1592/23934	0.651289	0.960639	1	12	Potri.001G100200,Potri.001G393800,Potri.002G020700,Potri.003G213700,Potri.004G095700,Potri.004G172300,Potri.005G043400,Potri.009G069400,Potri.010G187800,Potri.011G047300,Potri.015G075902,Potri.017G050400	Potri.001G100200,Potri.001G393800,Potri.002G020700,Potri.003G213700,Potri.004G095700,Potri.004G172300,Potri.005G043400,Potri.009G069400,Potri.010G187800,Potri.011G047300,Potri.015G075902,Potri.017G050400
GO:0031326	regulation of cellular biosynthetic process	biological_process	12/277	2872/23934	0.361021	0.999998	1	12	Potri.001G062500,Potri.001G166200,Potri.001G235800,Potri.001G323500,Potri.003G114100,Potri.003G147300,Potri.004G086300,Potri.005G224100,Potri.013G135600,Potri.015G099200,Potri.016G126100,Potri.019G018200	Potri.001G062500,Potri.001G166200,Potri.001G235800,Potri.001G323500,Potri.003G114100,Potri.003G147300,Potri.004G086300,Potri.005G224100,Potri.013G135600,Potri.015G099200,Potri.016G126100,Potri.019G018200
GO:0010556	regulation of macromolecule biosynthetic process	biological_process	12/277	2787/23934	0.372032	0.999995	1	12	Potri.001G062500,Potri.001G166200,Potri.001G235800,Potri.001G323500,Potri.003G114100,Potri.003G147300,Potri.004G086300,Potri.005G224100,Potri.013G135600,Potri.015G099200,Potri.016G126100,Potri.019G018200	Potri.001G062500,Potri.001G166200,Potri.001G235800,Potri.001G323500,Potri.003G114100,Potri.003G147300,Potri.004G086300,Potri.005G224100,Potri.013G135600,Potri.015G099200,Potri.016G126100,Potri.019G018200
GO:2000112	regulation of cellular macromolecule biosynthetic process	biological_process	12/277	2767/23934	0.374721	0.999994	1	12	Potri.001G062500,Potri.001G166200,Potri.001G235800,Potri.001G323500,Potri.003G114100,Potri.003G147300,Potri.004G086300,Potri.005G224100,Potri.013G135600,Potri.015G099200,Potri.016G126100,Potri.019G018200	Potri.001G062500,Potri.001G166200,Potri.001G235800,Potri.001G323500,Potri.003G114100,Potri.003G147300,Potri.004G086300,Potri.005G224100,Potri.013G135600,Potri.015G099200,Potri.016G126100,Potri.019G018200
GO:0019219	regulation of nucleobase-containing compound metabolic process	biological_process	12/277	2715/23934	0.381898	0.99999	1	12	Potri.001G062500,Potri.001G166200,Potri.001G235800,Potri.001G323500,Potri.003G114100,Potri.003G147300,Potri.004G086300,Potri.005G224100,Potri.013G135600,Potri.015G099200,Potri.016G126100,Potri.019G018200	Potri.001G062500,Potri.001G166200,Potri.001G235800,Potri.001G323500,Potri.003G114100,Potri.003G147300,Potri.004G086300,Potri.005G224100,Potri.013G135600,Potri.015G099200,Potri.016G126100,Potri.019G018200
GO:0051252	regulation of RNA metabolic process	biological_process	12/277	2657/23934	0.390234	0.999984	1	12	Potri.001G062500,Potri.001G166200,Potri.001G235800,Potri.001G323500,Potri.003G114100,Potri.003G147300,Potri.004G086300,Potri.005G224100,Potri.013G135600,Potri.015G099200,Potri.016G126100,Potri.019G018200	Potri.001G062500,Potri.001G166200,Potri.001G235800,Potri.001G323500,Potri.003G114100,Potri.003G147300,Potri.004G086300,Potri.005G224100,Potri.013G135600,Potri.015G099200,Potri.016G126100,Potri.019G018200
GO:2001141	regulation of RNA biosynthetic process	biological_process	12/277	2558/23934	0.405337	0.999962	1	12	Potri.001G062500,Potri.001G166200,Potri.001G235800,Potri.001G323500,Potri.003G114100,Potri.003G147300,Potri.004G086300,Potri.005G224100,Potri.013G135600,Potri.015G099200,Potri.016G126100,Potri.019G018200	Potri.001G062500,Potri.001G166200,Potri.001G235800,Potri.001G323500,Potri.003G114100,Potri.003G147300,Potri.004G086300,Potri.005G224100,Potri.013G135600,Potri.015G099200,Potri.016G126100,Potri.019G018200
GO:1903506	regulation of nucleic acid-templated transcription	biological_process	12/277	2554/23934	0.405972	0.999961	1	12	Potri.001G062500,Potri.001G166200,Potri.001G235800,Potri.001G323500,Potri.003G114100,Potri.003G147300,Potri.004G086300,Potri.005G224100,Potri.013G135600,Potri.015G099200,Potri.016G126100,Potri.019G018200	Potri.001G062500,Potri.001G166200,Potri.001G235800,Potri.001G323500,Potri.003G114100,Potri.003G147300,Potri.004G086300,Potri.005G224100,Potri.013G135600,Potri.015G099200,Potri.016G126100,Potri.019G018200
GO:0006355	regulation of transcription, DNA-templated	biological_process	12/277	2551/23934	0.406449	0.99996	1	12	Potri.001G062500,Potri.001G166200,Potri.001G235800,Potri.001G323500,Potri.003G114100,Potri.003G147300,Potri.004G086300,Potri.005G224100,Potri.013G135600,Potri.015G099200,Potri.016G126100,Potri.019G018200	Potri.001G062500,Potri.001G166200,Potri.001G235800,Potri.001G323500,Potri.003G114100,Potri.003G147300,Potri.004G086300,Potri.005G224100,Potri.013G135600,Potri.015G099200,Potri.016G126100,Potri.019G018200
GO:0009791	post-embryonic development	biological_process	12/277	1699/23934	0.610272	0.979032	1	12	Potri.001G083900,Potri.001G166200,Potri.002G256300,Potri.004G095700,Potri.005G043400,Potri.007G006200,Potri.009G033900,Potri.010G035500,Potri.010G131500,Potri.011G160400,Potri.015G099200,Potri.019G093800	Potri.001G083900,Potri.001G166200,Potri.002G256300,Potri.004G095700,Potri.005G043400,Potri.007G006200,Potri.009G033900,Potri.010G035500,Potri.010G131500,Potri.011G160400,Potri.015G099200,Potri.019G093800
GO:0003006	developmental process involved in reproduction	biological_process	12/277	1658/23934	0.625363	0.973175	1	12	Potri.001G083900,Potri.001G159900,Potri.001G166200,Potri.002G163700,Potri.002G224100,Potri.004G095700,Potri.005G043400,Potri.007G006200,Potri.009G033900,Potri.010G131500,Potri.011G160400,Potri.019G093800	Potri.001G083900,Potri.001G159900,Potri.001G166200,Potri.002G163700,Potri.002G224100,Potri.004G095700,Potri.005G043400,Potri.007G006200,Potri.009G033900,Potri.010G131500,Potri.011G160400,Potri.019G093800
GO:0048583	regulation of response to stimulus	biological_process	12/277	1022/23934	1.01453	0.52125	0.909874	12	Potri.001G062500,Potri.001G166200,Potri.001G437700,Potri.002G082400,Potri.004G086300,Potri.006G137600,Potri.006G214300,Potri.007G044800,Potri.010G035500,Potri.013G135600,Potri.015G099200,Potri.019G005256	Potri.001G062500,Potri.001G166200,Potri.001G437700,Potri.002G082400,Potri.004G086300,Potri.006G137600,Potri.006G214300,Potri.007G044800,Potri.010G035500,Potri.013G135600,Potri.015G099200,Potri.019G005256
GO:0050268	coniferyl-alcohol dehydrogenase activity	molecular_function	11/277	25/23934	38.0179	1.82e-14	5.37e-12	11	Potri.011G158901,Potri.011G159100,Potri.011G159200,Potri.011G159400,Potri.011G159600,Potri.011G160400,Potri.011G160700,Potri.011G160900,Potri.011G161100,Potri.011G161300,Potri.011G161400	Potri.011G158901,Potri.011G159100,Potri.011G159200,Potri.011G159400,Potri.011G159600,Potri.011G160400,Potri.011G160700,Potri.011G160900,Potri.011G161100,Potri.011G161300,Potri.011G161400
GO:0045551	cinnamyl-alcohol dehydrogenase activity	molecular_function	11/277	36/23934	26.4013	1.9e-13	3.99e-11	11	Potri.011G158901,Potri.011G159100,Potri.011G159200,Potri.011G159400,Potri.011G159600,Potri.011G160400,Potri.011G160700,Potri.011G160900,Potri.011G161100,Potri.011G161300,Potri.011G161400	Potri.011G158901,Potri.011G159100,Potri.011G159200,Potri.011G159400,Potri.011G159600,Potri.011G160400,Potri.011G160700,Potri.011G160900,Potri.011G161100,Potri.011G161300,Potri.011G161400
GO:0052747	sinapyl alcohol dehydrogenase activity	molecular_function	11/277	36/23934	26.4013	1.9e-13	3.99e-11	11	Potri.011G158901,Potri.011G159100,Potri.011G159200,Potri.011G159400,Potri.011G159600,Potri.011G160400,Potri.011G160700,Potri.011G160900,Potri.011G161100,Potri.011G161300,Potri.011G161400	Potri.011G158901,Potri.011G159100,Potri.011G159200,Potri.011G159400,Potri.011G159600,Potri.011G160400,Potri.011G160700,Potri.011G160900,Potri.011G161100,Potri.011G161300,Potri.011G161400
GO:0016053	organic acid biosynthetic process	biological_process	11/277	689/23934	1.37946	0.17743	0.52982	11	Potri.001G393800,Potri.004G148600,Potri.004G148900,Potri.005G032400,Potri.005G043400,Potri.005G187600,Potri.009G072900,Potri.010G057000,Potri.010G187800,Potri.017G134101,Potri.018G065600	Potri.001G393800,Potri.004G148600,Potri.004G148900,Potri.005G032400,Potri.005G043400,Potri.005G187600,Potri.009G072900,Potri.010G057000,Potri.010G187800,Potri.017G134101,Potri.018G065600
GO:0052689	carboxylic ester hydrolase activity	molecular_function	11/277	309/23934	3.07588	0.00101195	0.0240745	11	Potri.001G032400,Potri.003G081500,Potri.004G101400,Potri.007G037066,Potri.007G037100,Potri.007G037200,Potri.007G037401,Potri.014G027400,Potri.014G027500,Potri.017G134101,Potri.019G005256	Potri.001G032400,Potri.003G081500,Potri.004G101400,Potri.007G037066,Potri.007G037100,Potri.007G037200,Potri.007G037401,Potri.014G027400,Potri.014G027500,Potri.017G134101,Potri.019G005256
GO:0046394	carboxylic acid biosynthetic process	biological_process	11/277	689/23934	1.37946	0.17743	0.52982	11	Potri.001G393800,Potri.004G148600,Potri.004G148900,Potri.005G032400,Potri.005G043400,Potri.005G187600,Potri.009G072900,Potri.010G057000,Potri.010G187800,Potri.017G134101,Potri.018G065600	Potri.001G393800,Potri.004G148600,Potri.004G148900,Potri.005G032400,Potri.005G043400,Potri.005G187600,Potri.009G072900,Potri.010G057000,Potri.010G187800,Potri.017G134101,Potri.018G065600
GO:0005506	iron ion binding	molecular_function	11/277	466/23934	2.03959	0.020498	0.187792	11	Potri.001G083900,Potri.001G100200,Potri.003G146800,Potri.004G148600,Potri.004G148900,Potri.009G033900,Potri.009G145400,Potri.012G142000,Potri.016G008500,Potri.017G075100,Potri.018G146100	Potri.001G083900,Potri.001G100200,Potri.003G146800,Potri.004G148600,Potri.004G148900,Potri.009G033900,Potri.009G145400,Potri.012G142000,Potri.016G008500,Potri.017G075100,Potri.018G146100
GO:0010817	regulation of hormone levels	biological_process	11/277	552/23934	1.72183	0.0575205	0.299798	11	Potri.002G082400,Potri.002G099600,Potri.002G163700,Potri.002G224100,Potri.006G151600,Potri.007G037066,Potri.009G033900,Potri.009G047600,Potri.010G057000,Potri.012G142000,Potri.018G065600	Potri.002G082400,Potri.002G099600,Potri.002G163700,Potri.002G224100,Potri.006G151600,Potri.007G037066,Potri.009G033900,Potri.009G047600,Potri.010G057000,Potri.012G142000,Potri.018G065600
GO:0010243	response to organonitrogen compound	biological_process	11/277	343/23934	2.77098	0.00230677	0.0453665	11	Potri.001G235800,Potri.003G081200,Potri.005G223100,Potri.006G202600,Potri.007G110600,Potri.008G137700,Potri.010G035500,Potri.011G061800,Potri.012G042600,Potri.018G012000,Potri.018G012100	Potri.001G235800,Potri.003G081200,Potri.005G223100,Potri.006G202600,Potri.007G110600,Potri.008G137700,Potri.010G035500,Potri.011G061800,Potri.012G042600,Potri.018G012000,Potri.018G012100
GO:0009611	response to wounding	biological_process	11/277	273/23934	3.48149	0.000363755	0.0107308	11	Potri.001G062500,Potri.001G166200,Potri.001G332900,Potri.003G159800,Potri.006G212000,Potri.006G212200,Potri.008G086700,Potri.009G145400,Potri.016G078900,Potri.016G079050,Potri.019G093800	Potri.001G062500,Potri.001G166200,Potri.001G332900,Potri.003G159800,Potri.006G212000,Potri.006G212200,Potri.008G086700,Potri.009G145400,Potri.016G078900,Potri.016G079050,Potri.019G093800
GO:0048608	reproductive structure development	biological_process	11/277	1457/23934	0.652332	0.953619	1	11	Potri.001G083900,Potri.001G166200,Potri.002G163700,Potri.002G224100,Potri.004G095700,Potri.005G043400,Potri.007G006200,Potri.009G033900,Potri.010G131500,Potri.011G160400,Potri.019G093800	Potri.001G083900,Potri.001G166200,Potri.002G163700,Potri.002G224100,Potri.004G095700,Potri.005G043400,Potri.007G006200,Potri.009G033900,Potri.010G131500,Potri.011G160400,Potri.019G093800
GO:0061458	reproductive system development	biological_process	11/277	1457/23934	0.652332	0.953619	1	11	Potri.001G083900,Potri.001G166200,Potri.002G163700,Potri.002G224100,Potri.004G095700,Potri.005G043400,Potri.007G006200,Potri.009G033900,Potri.010G131500,Potri.011G160400,Potri.019G093800	Potri.001G083900,Potri.001G166200,Potri.002G163700,Potri.002G224100,Potri.004G095700,Potri.005G043400,Potri.007G006200,Potri.009G033900,Potri.010G131500,Potri.011G160400,Potri.019G093800
GO:0010035	response to inorganic substance	biological_process	11/277	1027/23934	0.92546	0.646307	1	11	Potri.001G235800,Potri.001G380000,Potri.001G393800,Potri.005G200600,Potri.005G215700,Potri.006G151600,Potri.006G202600,Potri.011G071100,Potri.016G008500,Potri.016G126100,Potri.017G134101	Potri.001G235800,Potri.001G380000,Potri.001G393800,Potri.005G200600,Potri.005G215700,Potri.006G151600,Potri.006G202600,Potri.011G071100,Potri.016G008500,Potri.016G126100,Potri.017G134101
GO:0005829	cytosol	cellular_component	11/277	2283/23934	0.416315	0.99987	1	11	Potri.001G045600,Potri.001G046100,Potri.001G046400,Potri.001G312700,Potri.006G086900,Potri.006G202600,Potri.006G214300,Potri.010G035500,Potri.014G164100,Potri.015G075902,Potri.017G014100	Potri.001G045600,Potri.001G046100,Potri.001G046400,Potri.001G312700,Potri.006G086900,Potri.006G202600,Potri.006G214300,Potri.010G035500,Potri.014G164100,Potri.015G075902,Potri.017G014100
GO:0016682	oxidoreductase activity, acting on diphenols and related substances as donors, oxygen as acceptor	molecular_function	10/277	93/23934	9.29079	1.27e-07	9.38e-06	10	Potri.003G103900,Potri.005G200600,Potri.007G088358,Potri.011G047300,Potri.011G071100,Potri.019G088401,Potri.019G088600,Potri.019G088700,Potri.019G088800,Potri.019G088900	Potri.003G103900,Potri.005G200600,Potri.007G088358,Potri.011G047300,Potri.011G071100,Potri.019G088401,Potri.019G088600,Potri.019G088700,Potri.019G088800,Potri.019G088900
GO:0016679	oxidoreductase activity, acting on diphenols and related substances as donors	molecular_function	10/277	105/23934	8.22898	4.02e-07	2.83e-05	10	Potri.003G103900,Potri.005G200600,Potri.007G088358,Potri.011G047300,Potri.011G071100,Potri.019G088401,Potri.019G088600,Potri.019G088700,Potri.019G088800,Potri.019G088900	Potri.003G103900,Potri.005G200600,Potri.007G088358,Potri.011G047300,Potri.011G071100,Potri.019G088401,Potri.019G088600,Potri.019G088700,Potri.019G088800,Potri.019G088900
GO:0080134	regulation of response to stress	biological_process	10/277	561/23934	1.54018	0.118184	0.43782	10	Potri.001G062500,Potri.001G166200,Potri.001G437700,Potri.002G082400,Potri.004G086300,Potri.006G137600,Potri.006G214300,Potri.010G035500,Potri.013G135600,Potri.019G005256	Potri.001G062500,Potri.001G166200,Potri.001G437700,Potri.002G082400,Potri.004G086300,Potri.006G137600,Potri.006G214300,Potri.010G035500,Potri.013G135600,Potri.019G005256
GO:0042737	drug catabolic process	biological_process	10/277	356/23934	2.42709	0.00888223	0.111028	10	Potri.004G182000,Potri.006G188400,Potri.010G131500,Potri.010G236850,Potri.010G236870,Potri.010G236890,Potri.010G236910,Potri.012G033866,Potri.014G092932,Potri.019G093800	Potri.004G182000,Potri.006G188400,Potri.010G131500,Potri.010G236850,Potri.010G236870,Potri.010G236890,Potri.010G236910,Potri.012G033866,Potri.014G092932,Potri.019G093800
GO:0072330	monocarboxylic acid biosynthetic process	biological_process	10/277	353/23934	2.44771	0.00839903	0.105885	10	Potri.001G393800,Potri.004G148600,Potri.004G148900,Potri.005G032400,Potri.005G187600,Potri.009G072900,Potri.010G057000,Potri.010G187800,Potri.017G134101,Potri.018G065600	Potri.001G393800,Potri.004G148600,Potri.004G148900,Potri.005G032400,Potri.005G187600,Potri.009G072900,Potri.010G057000,Potri.010G187800,Potri.017G134101,Potri.018G065600
GO:0009698	phenylpropanoid metabolic process	biological_process	10/277	220/23934	3.92747	0.000259417	0.00814128	10	Potri.001G045600,Potri.001G046100,Potri.001G046400,Potri.005G200600,Potri.011G071100,Potri.019G088401,Potri.019G088600,Potri.019G088700,Potri.019G088800,Potri.019G088900	Potri.001G045600,Potri.001G046100,Potri.001G046400,Potri.005G200600,Potri.011G071100,Potri.019G088401,Potri.019G088600,Potri.019G088700,Potri.019G088800,Potri.019G088900
GO:0048519	negative regulation of biological process	biological_process	10/277	1403/23934	0.615854	0.966304	1	10	Potri.001G020600,Potri.001G062500,Potri.001G166200,Potri.003G159800,Potri.004G086300,Potri.007G044800,Potri.010G035500,Potri.013G029100,Potri.014G131800,Potri.015G099200	Potri.001G020600,Potri.001G062500,Potri.001G166200,Potri.003G159800,Potri.004G086300,Potri.007G044800,Potri.010G035500,Potri.013G029100,Potri.014G131800,Potri.015G099200
GO:0030246	carbohydrate binding	molecular_function	10/277	644/23934	1.34168	0.214816	0.586093	10	Potri.001G255100,Potri.001G412400,Potri.002G224100,Potri.006G151600,Potri.008G058400,Potri.011G125651,Potri.012G034901,Potri.012G140800,Potri.015G143600,Potri.017G075100	Potri.001G255100,Potri.001G412400,Potri.002G224100,Potri.006G151600,Potri.008G058400,Potri.011G125651,Potri.012G034901,Potri.012G140800,Potri.015G143600,Potri.017G075100
GO:0005773	vacuole	cellular_component	10/277	1239/23934	0.697372	0.912829	1	10	Potri.001G020600,Potri.001G331700,Potri.003G112600,Potri.007G108301,Potri.009G017900,Potri.009G083000,Potri.010G055200,Potri.010G142800,Potri.010G143166,Potri.017G083700	Potri.001G020600,Potri.001G331700,Potri.003G112600,Potri.007G108301,Potri.009G017900,Potri.009G083000,Potri.010G055200,Potri.010G142800,Potri.010G143166,Potri.017G083700
GO:0009808	lignin metabolic process	biological_process	10/277	134/23934	6.44808	3.79e-06	0.000203573	10	Potri.001G045600,Potri.001G046100,Potri.001G046400,Potri.005G200600,Potri.011G071100,Potri.019G088401,Potri.019G088600,Potri.019G088700,Potri.019G088800,Potri.019G088900	Potri.001G045600,Potri.001G046100,Potri.001G046400,Potri.005G200600,Potri.011G071100,Potri.019G088401,Potri.019G088600,Potri.019G088700,Potri.019G088800,Potri.019G088900
GO:1901135	carbohydrate derivative metabolic process	biological_process	9/277	988/23934	0.787084	0.811548	1	9	Potri.001G312700,Potri.002G093300,Potri.002G098400,Potri.004G182000,Potri.006G188400,Potri.008G028900,Potri.012G033866,Potri.014G092932,Potri.019G093800	Potri.001G312700,Potri.002G093300,Potri.002G098400,Potri.004G182000,Potri.006G188400,Potri.008G028900,Potri.012G033866,Potri.014G092932,Potri.019G093800
GO:0006811	ion transport	biological_process	9/277	902/23934	0.862127	0.720669	1	9	Potri.001G331700,Potri.002G079400,Potri.004G061300,Potri.010G222700,Potri.011G070500,Potri.014G089700,Potri.017G083700,Potri.018G012000,Potri.018G012100	Potri.001G331700,Potri.002G079400,Potri.004G061300,Potri.010G222700,Potri.011G070500,Potri.014G089700,Potri.017G083700,Potri.018G012000,Potri.018G012100
GO:0031225	anchored component of membrane	cellular_component	9/277	317/23934	2.45312	0.0119487	0.131525	9	Potri.001G255100,Potri.006G067300,Potri.006G204200,Potri.006G232400,Potri.006G232500,Potri.008G027500,Potri.008G027700,Potri.008G027975,Potri.012G104600	Potri.001G255100,Potri.006G067300,Potri.006G204200,Potri.006G232400,Potri.006G232500,Potri.008G027500,Potri.008G027700,Potri.008G027975,Potri.012G104600
GO:0048523	negative regulation of cellular process	biological_process	9/277	876/23934	0.887716	0.688276	1	9	Potri.001G020600,Potri.001G062500,Potri.001G166200,Potri.003G159800,Potri.004G086300,Potri.007G044800,Potri.013G029100,Potri.014G131800,Potri.015G099200	Potri.001G020600,Potri.001G062500,Potri.001G166200,Potri.003G159800,Potri.004G086300,Potri.007G044800,Potri.013G029100,Potri.014G131800,Potri.015G099200
GO:0009266	response to temperature stimulus	biological_process	9/277	655/23934	1.18724	0.347951	0.750725	9	Potri.001G045600,Potri.001G046100,Potri.001G046400,Potri.003G159800,Potri.005G224100,Potri.006G001301,Potri.011G049600,Potri.016G126100,Potri.019G018200	Potri.001G045600,Potri.001G046100,Potri.001G046400,Potri.003G159800,Potri.005G224100,Potri.006G001301,Potri.011G049600,Potri.016G126100,Potri.019G018200
GO:0016829	lyase activity	molecular_function	9/277	416/23934	1.86932	0.0539776	0.295774	9	Potri.002G163700,Potri.004G148600,Potri.004G148900,Potri.005G043400,Potri.006G236500,Potri.011G031800,Potri.015G075902,Potri.015G085500,Potri.017G050400	Potri.002G163700,Potri.004G148600,Potri.004G148900,Potri.005G043400,Potri.006G236500,Potri.011G031800,Potri.015G075902,Potri.015G085500,Potri.017G050400
GO:0009620	response to fungus	biological_process	9/277	471/23934	1.65104	0.0982021	0.394456	9	Potri.001G102400,Potri.001G307500,Potri.001G437700,Potri.003G159800,Potri.006G137600,Potri.006G214300,Potri.007G037066,Potri.007G079800,Potri.013G041900	Potri.001G102400,Potri.001G307500,Potri.001G437700,Potri.003G159800,Potri.006G137600,Potri.006G214300,Potri.007G037066,Potri.007G079800,Potri.013G041900
GO:0009723	response to ethylene	biological_process	9/277	436/23934	1.78358	0.0681754	0.32649	9	Potri.003G081200,Potri.005G223100,Potri.005G224100,Potri.008G166000,Potri.010G072300,Potri.010G131500,Potri.011G057000,Potri.011G061800,Potri.013G135600	Potri.003G081200,Potri.005G223100,Potri.005G224100,Potri.008G166000,Potri.010G072300,Potri.010G131500,Potri.011G057000,Potri.011G061800,Potri.013G135600
GO:0004842	ubiquitin-protein transferase activity	molecular_function	9/277	590/23934	1.31803	0.246053	0.635602	9	Potri.001G162000,Potri.006G202600,Potri.006G202700,Potri.007G110600,Potri.008G083300,Potri.008G137700,Potri.012G042600,Potri.018G098000,Potri.019G091400	Potri.001G162000,Potri.006G202600,Potri.006G202700,Potri.007G110600,Potri.008G083300,Potri.008G137700,Potri.012G042600,Potri.018G098000,Potri.019G091400
GO:0019787	ubiquitin-like protein transferase activity	molecular_function	9/277	612/23934	1.27065	0.279472	0.668976	9	Potri.001G162000,Potri.006G202600,Potri.006G202700,Potri.007G110600,Potri.008G083300,Potri.008G137700,Potri.012G042600,Potri.018G098000,Potri.019G091400	Potri.001G162000,Potri.006G202600,Potri.006G202700,Potri.007G110600,Potri.008G083300,Potri.008G137700,Potri.012G042600,Potri.018G098000,Potri.019G091400
GO:0042445	hormone metabolic process	biological_process	9/277	361/23934	2.15412	0.0253676	0.20299	9	Potri.002G082400,Potri.002G163700,Potri.002G224100,Potri.006G151600,Potri.007G037066,Potri.009G033900,Potri.010G057000,Potri.012G142000,Potri.018G065600	Potri.002G082400,Potri.002G163700,Potri.002G224100,Potri.006G151600,Potri.007G037066,Potri.009G033900,Potri.010G057000,Potri.012G142000,Potri.018G065600
GO:0008270	zinc ion binding	molecular_function	9/277	745/23934	1.04381	0.495459	0.889018	9	Potri.001G268600,Potri.001G323500,Potri.008G027500,Potri.008G027700,Potri.008G027975,Potri.009G053632,Potri.009G063300,Potri.012G104600,Potri.015G075902	Potri.001G268600,Potri.001G323500,Potri.008G027500,Potri.008G027700,Potri.008G027975,Potri.009G053632,Potri.009G063300,Potri.012G104600,Potri.015G075902
GO:0016042	lipid catabolic process	biological_process	9/277	346/23934	2.24751	0.0199602	0.184798	9	Potri.003G081500,Potri.003G213700,Potri.009G033900,Potri.014G027400,Potri.014G027500,Potri.017G063500,Potri.017G102100,Potri.017G134101,Potri.019G005256	Potri.003G081500,Potri.003G213700,Potri.009G033900,Potri.014G027400,Potri.014G027500,Potri.017G063500,Potri.017G102100,Potri.017G134101,Potri.019G005256
GO:0015318	inorganic molecular entity transmembrane transporter activity	molecular_function	9/277	891/23934	0.872771	0.707237	1	9	Potri.001G020600,Potri.001G331700,Potri.002G079400,Potri.007G027900,Potri.009G017900,Potri.010G222700,Potri.017G083700,Potri.018G012000,Potri.018G012100	Potri.001G020600,Potri.001G331700,Potri.002G079400,Potri.007G027900,Potri.009G017900,Potri.010G222700,Potri.017G083700,Potri.018G012000,Potri.018G012100
GO:0044550	secondary metabolite biosynthetic process	biological_process	9/277	306/23934	2.5413	0.00964844	0.113852	9	Potri.001G045600,Potri.001G046100,Potri.001G046400,Potri.001G083900,Potri.001G307500,Potri.003G146800,Potri.005G200600,Potri.011G071100,Potri.016G008500	Potri.001G045600,Potri.001G046100,Potri.001G046400,Potri.001G083900,Potri.001G307500,Potri.003G146800,Potri.005G200600,Potri.011G071100,Potri.016G008500
GO:0006720	isoprenoid metabolic process	biological_process	9/277	304/23934	2.55802	0.00926903	0.11244	9	Potri.001G100200,Potri.001G312700,Potri.001G393800,Potri.002G098400,Potri.009G033900,Potri.011G031800,Potri.012G105600,Potri.012G105700,Potri.015G085500	Potri.001G100200,Potri.001G312700,Potri.001G393800,Potri.002G098400,Potri.009G033900,Potri.011G031800,Potri.012G105600,Potri.012G105700,Potri.015G085500
GO:0048522	positive regulation of cellular process	biological_process	9/277	1167/23934	0.666357	0.927452	1	9	Potri.001G042400,Potri.005G139200,Potri.005G139300,Potri.005G224100,Potri.006G188400,Potri.007G044800,Potri.013G135600,Potri.016G126100,Potri.019G018200	Potri.001G042400,Potri.005G139200,Potri.005G139300,Potri.005G224100,Potri.006G188400,Potri.007G044800,Potri.013G135600,Potri.016G126100,Potri.019G018200
GO:0102483	scopolin beta-glucosidase activity	molecular_function	8/277	50/23934	13.8247	1.03e-07	7.96e-06	8	Potri.001G222800,Potri.001G223300,Potri.001G223704,Potri.001G223724,Potri.001G223900,Potri.001G224000,Potri.004G109166,Potri.004G110620	Potri.001G222800,Potri.001G223300,Potri.001G223704,Potri.001G223724,Potri.001G223900,Potri.001G224000,Potri.004G109166,Potri.004G110620
GO:0016298	lipase activity	molecular_function	8/277	165/23934	4.1893	0.000698263	0.0177576	8	Potri.003G081500,Potri.007G037100,Potri.007G037200,Potri.007G037401,Potri.014G027400,Potri.014G027500,Potri.017G102100,Potri.017G134101	Potri.003G081500,Potri.007G037100,Potri.007G037200,Potri.007G037401,Potri.014G027400,Potri.014G027500,Potri.017G102100,Potri.017G134101
GO:0009893	positive regulation of metabolic process	biological_process	8/277	935/23934	0.739288	0.851607	1	8	Potri.001G042400,Potri.005G139200,Potri.005G139300,Potri.005G224100,Potri.007G044800,Potri.013G135600,Potri.016G126100,Potri.019G018200	Potri.001G042400,Potri.005G139200,Potri.005G139300,Potri.005G224100,Potri.007G044800,Potri.013G135600,Potri.016G126100,Potri.019G018200
GO:0005507	copper ion binding	molecular_function	8/277	206/23934	3.35551	0.00285006	0.0512663	8	Potri.005G200600,Potri.007G088358,Potri.011G071100,Potri.019G088401,Potri.019G088600,Potri.019G088700,Potri.019G088800,Potri.019G088900	Potri.005G200600,Potri.007G088358,Potri.011G071100,Potri.019G088401,Potri.019G088600,Potri.019G088700,Potri.019G088800,Potri.019G088900
GO:0031325	positive regulation of cellular metabolic process	biological_process	8/277	856/23934	0.807517	0.777732	1	8	Potri.001G042400,Potri.005G139200,Potri.005G139300,Potri.005G224100,Potri.007G044800,Potri.013G135600,Potri.016G126100,Potri.019G018200	Potri.001G042400,Potri.005G139200,Potri.005G139300,Potri.005G224100,Potri.007G044800,Potri.013G135600,Potri.016G126100,Potri.019G018200
GO:0010604	positive regulation of macromolecule metabolic process	biological_process	8/277	810/23934	0.853376	0.723969	1	8	Potri.001G042400,Potri.005G139200,Potri.005G139300,Potri.005G224100,Potri.007G044800,Potri.013G135600,Potri.016G126100,Potri.019G018200	Potri.001G042400,Potri.005G139200,Potri.005G139300,Potri.005G224100,Potri.007G044800,Potri.013G135600,Potri.016G126100,Potri.019G018200
GO:0010154	fruit development	biological_process	8/277	801/23934	0.862965	0.712506	1	8	Potri.001G083900,Potri.002G163700,Potri.002G224100,Potri.004G095700,Potri.005G043400,Potri.009G033900,Potri.011G160400,Potri.019G093800	Potri.001G083900,Potri.002G163700,Potri.002G224100,Potri.004G095700,Potri.005G043400,Potri.009G033900,Potri.011G160400,Potri.019G093800
GO:0051173	positive regulation of nitrogen compound metabolic process	biological_process	8/277	758/23934	0.911919	0.653598	1	8	Potri.001G042400,Potri.005G139200,Potri.005G139300,Potri.005G224100,Potri.007G044800,Potri.013G135600,Potri.016G126100,Potri.019G018200	Potri.001G042400,Potri.005G139200,Potri.005G139300,Potri.005G224100,Potri.007G044800,Potri.013G135600,Potri.016G126100,Potri.019G018200
GO:0006631	fatty acid metabolic process	biological_process	8/277	386/23934	1.79076	0.0810671	0.364555	8	Potri.004G148600,Potri.004G148900,Potri.005G032400,Potri.005G187600,Potri.010G057000,Potri.010G187800,Potri.017G134101,Potri.018G065600	Potri.004G148600,Potri.004G148900,Potri.005G032400,Potri.005G187600,Potri.010G057000,Potri.010G187800,Potri.017G134101,Potri.018G065600
GO:1901361	organic cyclic compound catabolic process	biological_process	8/277	331/23934	2.08832	0.0396014	0.265509	8	Potri.005G200600,Potri.011G071100,Potri.017G014100,Potri.019G088401,Potri.019G088600,Potri.019G088700,Potri.019G088800,Potri.019G088900	Potri.005G200600,Potri.011G071100,Potri.017G014100,Potri.019G088401,Potri.019G088600,Potri.019G088700,Potri.019G088800,Potri.019G088900
GO:0004175	endopeptidase activity	molecular_function	8/277	390/23934	1.7724	0.0848195	0.377972	8	Potri.002G054900,Potri.002G256300,Potri.006G232400,Potri.006G232500,Potri.008G027500,Potri.008G027700,Potri.008G027975,Potri.012G104600	Potri.002G054900,Potri.002G256300,Potri.006G232400,Potri.006G232500,Potri.008G027500,Potri.008G027700,Potri.008G027975,Potri.012G104600
GO:0070011	peptidase activity, acting on L-amino acid peptides	molecular_function	8/277	646/23934	1.07002	0.473256	0.869306	8	Potri.002G054900,Potri.002G256300,Potri.006G232400,Potri.006G232500,Potri.008G027500,Potri.008G027700,Potri.008G027975,Potri.012G104600	Potri.002G054900,Potri.002G256300,Potri.006G232400,Potri.006G232500,Potri.008G027500,Potri.008G027700,Potri.008G027975,Potri.012G104600
GO:0008233	peptidase activity	molecular_function	8/277	676/23934	1.02254	0.524521	0.912323	8	Potri.002G054900,Potri.002G256300,Potri.006G232400,Potri.006G232500,Potri.008G027500,Potri.008G027700,Potri.008G027975,Potri.012G104600	Potri.002G054900,Potri.002G256300,Potri.006G232400,Potri.006G232500,Potri.008G027500,Potri.008G027700,Potri.008G027975,Potri.012G104600
GO:0019439	aromatic compound catabolic process	biological_process	8/277	307/23934	2.25158	0.0271439	0.212964	8	Potri.005G200600,Potri.011G071100,Potri.017G014100,Potri.019G088401,Potri.019G088600,Potri.019G088700,Potri.019G088800,Potri.019G088900	Potri.005G200600,Potri.011G071100,Potri.017G014100,Potri.019G088401,Potri.019G088600,Potri.019G088700,Potri.019G088800,Potri.019G088900
GO:0006633	fatty acid biosynthetic process	biological_process	8/277	269/23934	2.56965	0.0134512	0.143204	8	Potri.004G148600,Potri.004G148900,Potri.005G032400,Potri.005G187600,Potri.010G057000,Potri.010G187800,Potri.017G134101,Potri.018G065600	Potri.004G148600,Potri.004G148900,Potri.005G032400,Potri.005G187600,Potri.010G057000,Potri.010G187800,Potri.017G134101,Potri.018G065600
GO:0008299	isoprenoid biosynthetic process	biological_process	8/277	264/23934	2.61831	0.0121288	0.132518	8	Potri.001G100200,Potri.001G312700,Potri.001G393800,Potri.002G098400,Potri.011G031800,Potri.012G105600,Potri.012G105700,Potri.015G085500	Potri.001G100200,Potri.001G312700,Potri.001G393800,Potri.002G098400,Potri.011G031800,Potri.012G105600,Potri.012G105700,Potri.015G085500
GO:1901617	organic hydroxy compound biosynthetic process	biological_process	8/277	234/23934	2.95399	0.00610581	0.0901166	8	Potri.001G312700,Potri.001G393800,Potri.005G200600,Potri.009G033900,Potri.011G071100,Potri.012G105600,Potri.012G105700,Potri.017G014100	Potri.001G312700,Potri.001G393800,Potri.005G200600,Potri.009G033900,Potri.011G071100,Potri.012G105600,Potri.012G105700,Potri.017G014100
GO:0015075	ion transmembrane transporter activity	molecular_function	8/277	913/23934	0.757103	0.83329	1	8	Potri.001G020600,Potri.001G331700,Potri.002G079400,Potri.007G027900,Potri.009G017900,Potri.017G083700,Potri.018G012000,Potri.018G012100	Potri.001G020600,Potri.001G331700,Potri.002G079400,Potri.007G027900,Potri.009G017900,Potri.017G083700,Potri.018G012000,Potri.018G012100
GO:0010200	response to chitin	biological_process	8/277	167/23934	4.13913	0.000755466	0.0188866	8	Potri.001G235800,Potri.003G081200,Potri.005G223100,Potri.006G202600,Potri.007G110600,Potri.008G137700,Potri.011G061800,Potri.012G042600	Potri.001G235800,Potri.003G081200,Potri.005G223100,Potri.006G202600,Potri.007G110600,Potri.008G137700,Potri.011G061800,Potri.012G042600
GO:0043565	sequence-specific DNA binding	molecular_function	8/277	1120/23934	0.617174	0.949847	1	8	Potri.004G086300,Potri.005G224100,Potri.007G079800,Potri.013G114900,Potri.013G135600,Potri.015G099200,Potri.016G126100,Potri.019G018200	Potri.004G086300,Potri.005G224100,Potri.007G079800,Potri.013G114900,Potri.013G135600,Potri.015G099200,Potri.016G126100,Potri.019G018200
GO:0006508	proteolysis	biological_process	7/277	895/23934	0.675788	0.896708	1	7	Potri.001G162000,Potri.002G054900,Potri.006G232400,Potri.006G232500,Potri.008G083300,Potri.018G098000,Potri.019G091400	Potri.001G162000,Potri.002G054900,Potri.006G232400,Potri.006G232500,Potri.008G083300,Potri.018G098000,Potri.019G091400
GO:0052716	hydroquinone:oxygen oxidoreductase activity	molecular_function	7/277	50/23934	12.0966	1.68e-06	0.000103445	7	Potri.005G200600,Potri.011G071100,Potri.019G088401,Potri.019G088600,Potri.019G088700,Potri.019G088800,Potri.019G088900	Potri.005G200600,Potri.011G071100,Potri.019G088401,Potri.019G088600,Potri.019G088700,Potri.019G088800,Potri.019G088900
GO:0030163	protein catabolic process	biological_process	7/277	802/23934	0.754153	0.823882	1	7	Potri.001G162000,Potri.002G054900,Potri.006G232400,Potri.006G232500,Potri.008G083300,Potri.018G098000,Potri.019G091400	Potri.001G162000,Potri.002G054900,Potri.006G232400,Potri.006G232500,Potri.008G083300,Potri.018G098000,Potri.019G091400
GO:0016722	oxidoreductase activity, oxidizing metal ions	molecular_function	7/277	74/23934	8.17338	2.39e-05	0.00107001	7	Potri.005G200600,Potri.011G071100,Potri.019G088401,Potri.019G088600,Potri.019G088700,Potri.019G088800,Potri.019G088900	Potri.005G200600,Potri.011G071100,Potri.019G088401,Potri.019G088600,Potri.019G088700,Potri.019G088800,Potri.019G088900
GO:0055085	transmembrane transport	biological_process	7/277	696/23934	0.869009	0.698408	1	7	Potri.001G331700,Potri.002G079400,Potri.003G121400,Potri.005G099300,Potri.007G027900,Potri.010G222700,Potri.017G083700	Potri.001G331700,Potri.002G079400,Potri.003G121400,Potri.005G099300,Potri.007G027900,Potri.010G222700,Potri.017G083700
GO:0071396	cellular response to lipid	biological_process	7/277	533/23934	1.13477	0.421205	0.807795	7	Potri.001G042400,Potri.005G139200,Potri.005G139300,Potri.006G151600,Potri.007G044800,Potri.016G126100,Potri.017G083000	Potri.001G042400,Potri.005G139200,Potri.005G139300,Potri.006G151600,Potri.007G044800,Potri.016G126100,Potri.017G083000
GO:0046271	phenylpropanoid catabolic process	biological_process	7/277	51/23934	11.8594	1.93e-06	0.000113976	7	Potri.005G200600,Potri.011G071100,Potri.019G088401,Potri.019G088600,Potri.019G088700,Potri.019G088800,Potri.019G088900	Potri.005G200600,Potri.011G071100,Potri.019G088401,Potri.019G088600,Potri.019G088700,Potri.019G088800,Potri.019G088900
GO:0010038	response to metal ion	biological_process	7/277	500/23934	1.20966	0.358897	0.756247	7	Potri.001G235800,Potri.005G200600,Potri.005G215700,Potri.006G151600,Potri.011G071100,Potri.016G008500,Potri.017G134101	Potri.001G235800,Potri.005G200600,Potri.005G215700,Potri.006G151600,Potri.011G071100,Potri.016G008500,Potri.017G134101
GO:0044421	extracellular region part	cellular_component	7/277	300/23934	2.0161	0.060845	0.313799	7	Potri.006G188400,Potri.008G027500,Potri.008G027700,Potri.008G027975,Potri.010G131500,Potri.012G033866,Potri.012G104600	Potri.006G188400,Potri.008G027500,Potri.008G027700,Potri.008G027975,Potri.010G131500,Potri.012G033866,Potri.012G104600
GO:0046274	lignin catabolic process	biological_process	7/277	50/23934	12.0966	1.68e-06	0.000103445	7	Potri.005G200600,Potri.011G071100,Potri.019G088401,Potri.019G088600,Potri.019G088700,Potri.019G088800,Potri.019G088900	Potri.005G200600,Potri.011G071100,Potri.019G088401,Potri.019G088600,Potri.019G088700,Potri.019G088800,Potri.019G088900
GO:0031347	regulation of defense response	biological_process	7/277	407/23934	1.48607	0.19425	0.554194	7	Potri.001G062500,Potri.001G166200,Potri.001G437700,Potri.002G082400,Potri.006G137600,Potri.006G214300,Potri.019G005256	Potri.001G062500,Potri.001G166200,Potri.001G437700,Potri.002G082400,Potri.006G137600,Potri.006G214300,Potri.019G005256
GO:0008219	cell death	biological_process	7/277	404/23934	1.4971	0.1895	0.544858	7	Potri.003G084333,Potri.006G137600,Potri.006G188400,Potri.011G008740,Potri.017G134101,Potri.019G021681,Potri.T011750	Potri.003G084333,Potri.006G137600,Potri.006G188400,Potri.011G008740,Potri.017G134101,Potri.019G021681,Potri.T011750
GO:0012501	programmed cell death	biological_process	7/277	367/23934	1.64804	0.135231	0.466622	7	Potri.003G084333,Potri.006G137600,Potri.006G188400,Potri.011G008740,Potri.017G134101,Potri.019G021681,Potri.T011750	Potri.003G084333,Potri.006G137600,Potri.006G188400,Potri.011G008740,Potri.017G134101,Potri.019G021681,Potri.T011750
GO:0016052	carbohydrate catabolic process	biological_process	7/277	362/23934	1.6708	0.128565	0.457959	7	Potri.002G093300,Potri.004G182000,Potri.006G188400,Potri.010G131500,Potri.012G033866,Potri.014G092932,Potri.019G093800	Potri.002G093300,Potri.004G182000,Potri.006G188400,Potri.010G131500,Potri.012G033866,Potri.014G092932,Potri.019G093800
GO:0050832	defense response to fungus	biological_process	7/277	360/23934	1.68008	0.125946	0.450898	7	Potri.001G102400,Potri.001G307500,Potri.003G159800,Potri.006G137600,Potri.007G037066,Potri.007G079800,Potri.013G041900	Potri.001G102400,Potri.001G307500,Potri.003G159800,Potri.006G137600,Potri.007G037066,Potri.007G079800,Potri.013G041900
GO:0000160	phosphorelay signal transduction system	biological_process	7/277	345/23934	1.75313	0.107195	0.417825	7	Potri.003G081200,Potri.005G223100,Potri.008G166000,Potri.010G072300,Potri.011G057000,Potri.011G061800,Potri.013G135600	Potri.003G081200,Potri.005G223100,Potri.008G166000,Potri.010G072300,Potri.011G057000,Potri.011G061800,Potri.013G135600
GO:0032101	regulation of response to external stimulus	biological_process	7/277	314/23934	1.92621	0.0736392	0.346934	7	Potri.001G062500,Potri.001G437700,Potri.002G082400,Potri.006G137600,Potri.006G214300,Potri.015G099200,Potri.019G005256	Potri.001G062500,Potri.001G437700,Potri.002G082400,Potri.006G137600,Potri.006G214300,Potri.015G099200,Potri.019G005256
GO:0071369	cellular response to ethylene stimulus	biological_process	7/277	303/23934	1.99614	0.0634625	0.321674	7	Potri.003G081200,Potri.005G223100,Potri.008G166000,Potri.010G072300,Potri.011G057000,Potri.011G061800,Potri.013G135600	Potri.003G081200,Potri.005G223100,Potri.008G166000,Potri.010G072300,Potri.011G057000,Potri.011G061800,Potri.013G135600
GO:0009873	ethylene-activated signaling pathway	biological_process	7/277	290/23934	2.08562	0.0526069	0.295774	7	Potri.003G081200,Potri.005G223100,Potri.008G166000,Potri.010G072300,Potri.011G057000,Potri.011G061800,Potri.013G135600	Potri.003G081200,Potri.005G223100,Potri.008G166000,Potri.010G072300,Potri.011G057000,Potri.011G061800,Potri.013G135600
GO:0044459	plasma membrane part	cellular_component	7/277	647/23934	0.934823	0.62419	0.985739	7	Potri.001G020600,Potri.001G255100,Potri.002G099600,Potri.002G256300,Potri.006G067300,Potri.006G204200,Potri.010G222700	Potri.001G020600,Potri.001G255100,Potri.002G099600,Potri.002G256300,Potri.006G067300,Potri.006G204200,Potri.010G222700
GO:0042446	hormone biosynthetic process	biological_process	7/277	258/23934	2.3443	0.0311397	0.233152	7	Potri.002G163700,Potri.002G224100,Potri.006G151600,Potri.009G033900,Potri.010G057000,Potri.012G142000,Potri.018G065600	Potri.002G163700,Potri.002G224100,Potri.006G151600,Potri.009G033900,Potri.010G057000,Potri.012G142000,Potri.018G065600
GO:0009570	chloroplast stroma	cellular_component	7/277	713/23934	0.848289	0.721805	1	7	Potri.001G393800,Potri.002G020700,Potri.004G095700,Potri.004G172300,Potri.005G043400,Potri.015G075902,Potri.017G050400	Potri.001G393800,Potri.002G020700,Potri.004G095700,Potri.004G172300,Potri.005G043400,Potri.015G075902,Potri.017G050400
GO:0009532	plastid stroma	cellular_component	7/277	727/23934	0.831954	0.740131	1	7	Potri.001G393800,Potri.002G020700,Potri.004G095700,Potri.004G172300,Potri.005G043400,Potri.015G075902,Potri.017G050400	Potri.001G393800,Potri.002G020700,Potri.004G095700,Potri.004G172300,Potri.005G043400,Potri.015G075902,Potri.017G050400
GO:0006721	terpenoid metabolic process	biological_process	7/277	252/23934	2.40012	0.0279076	0.216651	7	Potri.001G100200,Potri.001G393800,Potri.002G098400,Potri.009G033900,Potri.012G105600,Potri.012G105700,Potri.015G085500	Potri.001G100200,Potri.001G393800,Potri.002G098400,Potri.009G033900,Potri.012G105600,Potri.012G105700,Potri.015G085500
GO:0046983	protein dimerization activity	molecular_function	7/277	807/23934	0.74948	0.828626	1	7	Potri.001G062500,Potri.003G147300,Potri.008G068700,Potri.009G072900,Potri.011G059500,Potri.011G059600,Potri.019G102900	Potri.001G062500,Potri.003G147300,Potri.008G068700,Potri.009G072900,Potri.011G059500,Potri.011G059600,Potri.019G102900
GO:0009814	defense response, incompatible interaction	biological_process	7/277	219/23934	2.76178	0.01414	0.148975	7	Potri.001G102400,Potri.002G091500,Potri.006G137600,Potri.007G037066,Potri.007G037100,Potri.007G037200,Potri.007G037401	Potri.001G102400,Potri.002G091500,Potri.006G137600,Potri.007G037066,Potri.007G037100,Potri.007G037200,Potri.007G037401
GO:0009506	plasmodesma	cellular_component	7/277	965/23934	0.626767	0.933133	1	7	Potri.006G204200,Potri.009G047600,Potri.010G055200,Potri.011G160400,Potri.012G142000,Potri.014G131800,Potri.019G103900	Potri.006G204200,Potri.009G047600,Potri.010G055200,Potri.011G160400,Potri.012G142000,Potri.014G131800,Potri.019G103900
GO:0055044	symplast	cellular_component	7/277	965/23934	0.626767	0.933133	1	7	Potri.006G204200,Potri.009G047600,Potri.010G055200,Potri.011G160400,Potri.012G142000,Potri.014G131800,Potri.019G103900	Potri.006G204200,Potri.009G047600,Potri.010G055200,Potri.011G160400,Potri.012G142000,Potri.014G131800,Potri.019G103900
GO:0005911	cell-cell junction	cellular_component	7/277	968/23934	0.624825	0.934406	1	7	Potri.006G204200,Potri.009G047600,Potri.010G055200,Potri.011G160400,Potri.012G142000,Potri.014G131800,Potri.019G103900	Potri.006G204200,Potri.009G047600,Potri.010G055200,Potri.011G160400,Potri.012G142000,Potri.014G131800,Potri.019G103900
GO:0030054	cell junction	cellular_component	7/277	982/23934	0.615917	0.940072	1	7	Potri.006G204200,Potri.009G047600,Potri.010G055200,Potri.011G160400,Potri.012G142000,Potri.014G131800,Potri.019G103900	Potri.006G204200,Potri.009G047600,Potri.010G055200,Potri.011G160400,Potri.012G142000,Potri.014G131800,Potri.019G103900
GO:1901566	organonitrogen compound biosynthetic process	biological_process	7/277	1661/23934	0.364136	0.999703	1	7	Potri.001G312700,Potri.005G043400,Potri.007G045400,Potri.008G028900,Potri.009G072900,Potri.012G142000,Potri.017G050400	Potri.001G312700,Potri.005G043400,Potri.007G045400,Potri.008G028900,Potri.009G072900,Potri.012G142000,Potri.017G050400
GO:0048869	cellular developmental process	biological_process	7/277	1290/23934	0.468861	0.993424	1	7	Potri.001G159900,Potri.004G086300,Potri.005G224100,Potri.011G160400,Potri.013G114900,Potri.015G099200,Potri.019G018200	Potri.001G159900,Potri.004G086300,Potri.005G224100,Potri.011G160400,Potri.013G114900,Potri.015G099200,Potri.019G018200
GO:0033993	response to lipid	biological_process	7/277	1009/23934	0.599435	0.949793	1	7	Potri.001G042400,Potri.005G139200,Potri.005G139300,Potri.006G151600,Potri.007G044800,Potri.016G126100,Potri.017G083000	Potri.001G042400,Potri.005G139200,Potri.005G139300,Potri.006G151600,Potri.007G044800,Potri.016G126100,Potri.017G083000
GO:0071554	cell wall organization or biogenesis	biological_process	6/277	972/23934	0.53336	0.970839	1	6	Potri.001G159900,Potri.004G065400,Potri.004G182000,Potri.007G139200,Potri.008G088300,Potri.019G093800	Potri.001G159900,Potri.004G065400,Potri.004G182000,Potri.007G139200,Potri.008G088300,Potri.019G093800
GO:0044265	cellular macromolecule catabolic process	biological_process	6/277	909/23934	0.570326	0.954138	1	6	Potri.001G162000,Potri.004G182000,Potri.008G083300,Potri.018G098000,Potri.019G091400,Potri.019G093800	Potri.001G162000,Potri.004G182000,Potri.008G083300,Potri.018G098000,Potri.019G091400,Potri.019G093800
GO:0009627	systemic acquired resistance	biological_process	6/277	85/23934	6.09913	0.000463306	0.0126417	6	Potri.002G091500,Potri.006G137600,Potri.007G037066,Potri.007G037100,Potri.007G037200,Potri.007G037401	Potri.002G091500,Potri.006G137600,Potri.007G037066,Potri.007G037100,Potri.007G037200,Potri.007G037401
GO:0031407	oxylipin metabolic process	biological_process	6/277	85/23934	6.09913	0.000463306	0.0126417	6	Potri.004G148600,Potri.004G148900,Potri.005G032400,Potri.010G057000,Potri.017G134101,Potri.018G065600	Potri.004G148600,Potri.004G148900,Potri.005G032400,Potri.010G057000,Potri.017G134101,Potri.018G065600
GO:0019842	vitamin binding	molecular_function	6/277	181/23934	2.86423	0.0190932	0.181748	6	Potri.002G091500,Potri.002G163700,Potri.002G224100,Potri.006G151600,Potri.017G014100,Potri.017G075100	Potri.002G091500,Potri.002G163700,Potri.002G224100,Potri.006G151600,Potri.017G014100,Potri.017G075100
GO:0016835	carbon-oxygen lyase activity	molecular_function	6/277	200/23934	2.59213	0.0293154	0.224043	6	Potri.004G148600,Potri.004G148900,Potri.005G043400,Potri.011G031800,Potri.015G075902,Potri.015G085500	Potri.004G148600,Potri.004G148900,Potri.005G043400,Potri.011G031800,Potri.015G075902,Potri.015G085500
GO:0016709	oxidoreductase activity, acting on paired donors, with incorporation or reduction of molecular oxygen, NAD(P)H as one donor, and incorporation of one atom of oxygen	molecular_function	6/277	206/23934	2.51663	0.0331691	0.237673	6	Potri.001G083900,Potri.003G146800,Potri.006G137600,Potri.009G033900,Potri.015G120900,Potri.016G008500	Potri.001G083900,Potri.003G146800,Potri.006G137600,Potri.009G033900,Potri.015G120900,Potri.016G008500
GO:0031408	oxylipin biosynthetic process	biological_process	6/277	85/23934	6.09913	0.000463306	0.0126417	6	Potri.004G148600,Potri.004G148900,Potri.005G032400,Potri.010G057000,Potri.017G134101,Potri.018G065600	Potri.004G148600,Potri.004G148900,Potri.005G032400,Potri.010G057000,Potri.017G134101,Potri.018G065600
GO:0042592	homeostatic process	biological_process	6/277	801/23934	0.647223	0.904942	1	6	Potri.001G020600,Potri.003G159800,Potri.009G033900,Potri.014G089700,Potri.017G063500,Potri.017G083000	Potri.001G020600,Potri.003G159800,Potri.009G033900,Potri.014G089700,Potri.017G063500,Potri.017G083000
GO:0051239	regulation of multicellular organismal process	biological_process	6/277	766/23934	0.676796	0.881329	1	6	Potri.001G235800,Potri.004G061300,Potri.006G188400,Potri.007G044800,Potri.011G070500,Potri.019G005256	Potri.001G235800,Potri.004G061300,Potri.006G188400,Potri.007G044800,Potri.011G070500,Potri.019G005256
GO:0048316	seed development	biological_process	6/277	720/23934	0.720036	0.84302	1	6	Potri.001G083900,Potri.004G095700,Potri.005G043400,Potri.009G033900,Potri.011G160400,Potri.019G093800	Potri.001G083900,Potri.004G095700,Potri.005G043400,Potri.009G033900,Potri.011G160400,Potri.019G093800
GO:0009651	response to salt stress	biological_process	6/277	665/23934	0.779588	0.784818	1	6	Potri.001G102400,Potri.001G393800,Potri.005G224100,Potri.010G035500,Potri.013G135600,Potri.016G126100	Potri.001G102400,Potri.001G393800,Potri.005G224100,Potri.010G035500,Potri.013G135600,Potri.016G126100
GO:0005976	polysaccharide metabolic process	biological_process	6/277	576/23934	0.900045	0.658856	1	6	Potri.004G182000,Potri.006G188400,Potri.010G131500,Potri.012G033866,Potri.014G092932,Potri.019G093800	Potri.004G182000,Potri.006G188400,Potri.010G131500,Potri.012G033866,Potri.014G092932,Potri.019G093800
GO:0051186	cofactor metabolic process	biological_process	6/277	575/23934	0.90161	0.657215	1	6	Potri.007G045400,Potri.010G035500,Potri.010G236850,Potri.010G236870,Potri.010G236890,Potri.010G236910	Potri.007G045400,Potri.010G035500,Potri.010G236850,Potri.010G236870,Potri.010G236890,Potri.010G236910
GO:0009409	response to cold	biological_process	6/277	437/23934	1.18633	0.394276	0.794476	6	Potri.001G045600,Potri.001G046100,Potri.001G046400,Potri.005G224100,Potri.011G049600,Potri.019G018200	Potri.001G045600,Potri.001G046100,Potri.001G046400,Potri.005G224100,Potri.011G049600,Potri.019G018200
GO:0048584	positive regulation of response to stimulus	biological_process	6/277	370/23934	1.40115	0.258732	0.648025	6	Potri.004G086300,Potri.006G137600,Potri.006G214300,Potri.007G044800,Potri.013G135600,Potri.019G005256	Potri.004G086300,Potri.006G137600,Potri.006G214300,Potri.007G044800,Potri.013G135600,Potri.019G005256
GO:0043900	regulation of multi-organism process	biological_process	6/277	367/23934	1.4126	0.252935	0.63993	6	Potri.001G062500,Potri.001G437700,Potri.002G082400,Potri.006G137600,Potri.006G214300,Potri.019G005256	Potri.001G062500,Potri.001G437700,Potri.002G082400,Potri.006G137600,Potri.006G214300,Potri.019G005256
GO:0004888	transmembrane signaling receptor activity	molecular_function	6/277	372/23934	1.39362	0.262617	0.648845	6	Potri.003G066300,Potri.004G065400,Potri.004G175100,Potri.018G012000,Potri.018G012100,Potri.019G103900	Potri.003G066300,Potri.004G065400,Potri.004G175100,Potri.018G012000,Potri.018G012100,Potri.019G103900
GO:0071840	cellular component organization or biogenesis	biological_process	6/277	3604/23934	0.143847	1	1	6	Potri.001G159900,Potri.004G065400,Potri.007G139200,Potri.008G088300,Potri.008G196800,Potri.011G160400	Potri.001G159900,Potri.004G065400,Potri.007G139200,Potri.008G088300,Potri.008G196800,Potri.011G160400
GO:0038023	signaling receptor activity	molecular_function	6/277	450/23934	1.15206	0.421032	0.807795	6	Potri.003G066300,Potri.004G065400,Potri.004G175100,Potri.018G012000,Potri.018G012100,Potri.019G103900	Potri.003G066300,Potri.004G065400,Potri.004G175100,Potri.018G012000,Potri.018G012100,Potri.019G103900
GO:0031226	intrinsic component of plasma membrane	cellular_component	6/277	480/23934	1.08005	0.482026	0.879936	6	Potri.001G020600,Potri.001G255100,Potri.002G099600,Potri.006G067300,Potri.006G204200,Potri.010G222700	Potri.001G020600,Potri.001G255100,Potri.002G099600,Potri.006G067300,Potri.006G204200,Potri.010G222700
GO:0060089	molecular transducer activity	molecular_function	6/277	531/23934	0.97632	0.580453	0.948985	6	Potri.003G066300,Potri.004G065400,Potri.004G175100,Potri.018G012000,Potri.018G012100,Potri.019G103900	Potri.003G066300,Potri.004G065400,Potri.004G175100,Potri.018G012000,Potri.018G012100,Potri.019G103900
GO:0065009	regulation of molecular function	biological_process	6/277	347/23934	1.49402	0.215322	0.586093	6	Potri.001G042400,Potri.004G065400,Potri.005G139200,Potri.005G139300,Potri.007G044800,Potri.007G108301	Potri.001G042400,Potri.004G065400,Potri.005G139200,Potri.005G139300,Potri.007G044800,Potri.007G108301
GO:0044764	multi-organism cellular process	biological_process	6/277	333/23934	1.55683	0.19025	0.544892	6	Potri.003G084333,Potri.006G137600,Potri.011G008740,Potri.017G134101,Potri.019G021681,Potri.T011750	Potri.003G084333,Potri.006G137600,Potri.011G008740,Potri.017G134101,Potri.019G021681,Potri.T011750
GO:0016043	cellular component organization	biological_process	6/277	3225/23934	0.160752	1	1	6	Potri.001G159900,Potri.004G065400,Potri.007G139200,Potri.008G088300,Potri.008G196800,Potri.011G160400	Potri.001G159900,Potri.004G065400,Potri.007G139200,Potri.008G088300,Potri.008G196800,Potri.011G160400
GO:0002831	regulation of response to biotic stimulus	biological_process	6/277	301/23934	1.72235	0.137795	0.466622	6	Potri.001G062500,Potri.001G437700,Potri.002G082400,Potri.006G137600,Potri.006G214300,Potri.019G005256	Potri.001G062500,Potri.001G437700,Potri.002G082400,Potri.006G137600,Potri.006G214300,Potri.019G005256
GO:0022804	active transmembrane transporter activity	molecular_function	6/277	725/23934	0.71507	0.847618	1	6	Potri.001G020600,Potri.001G331700,Potri.002G079400,Potri.003G121400,Potri.007G027900,Potri.010G055200	Potri.001G020600,Potri.001G331700,Potri.002G079400,Potri.003G121400,Potri.007G027900,Potri.010G055200
GO:0044437	vacuolar part	cellular_component	6/277	739/23934	0.701524	0.859914	1	6	Potri.001G020600,Potri.001G331700,Potri.003G112600,Potri.009G017900,Potri.010G055200,Potri.017G083700	Potri.001G020600,Potri.001G331700,Potri.003G112600,Potri.009G017900,Potri.010G055200,Potri.017G083700
GO:0009626	plant-type hypersensitive response	biological_process	6/277	291/23934	1.78153	0.122993	0.445735	6	Potri.003G084333,Potri.006G137600,Potri.011G008740,Potri.017G134101,Potri.019G021681,Potri.T011750	Potri.003G084333,Potri.006G137600,Potri.011G008740,Potri.017G134101,Potri.019G021681,Potri.T011750
GO:0034050	host programmed cell death induced by symbiont	biological_process	6/277	291/23934	1.78153	0.122993	0.445735	6	Potri.003G084333,Potri.006G137600,Potri.011G008740,Potri.017G134101,Potri.019G021681,Potri.T011750	Potri.003G084333,Potri.006G137600,Potri.011G008740,Potri.017G134101,Potri.019G021681,Potri.T011750
GO:0000272	polysaccharide catabolic process	biological_process	6/277	248/23934	2.09043	0.0692439	0.330533	6	Potri.004G182000,Potri.006G188400,Potri.010G131500,Potri.012G033866,Potri.014G092932,Potri.019G093800	Potri.004G182000,Potri.006G188400,Potri.010G131500,Potri.012G033866,Potri.014G092932,Potri.019G093800
GO:0009753	response to jasmonic acid	biological_process	6/277	225/23934	2.30412	0.0474784	0.276801	6	Potri.001G062500,Potri.001G166200,Potri.002G082400,Potri.005G224100,Potri.007G079800,Potri.010G072300	Potri.001G062500,Potri.001G166200,Potri.002G082400,Potri.005G224100,Potri.007G079800,Potri.010G072300
GO:0016114	terpenoid biosynthetic process	biological_process	6/277	213/23934	2.43392	0.0380632	0.25661	6	Potri.001G100200,Potri.001G393800,Potri.002G098400,Potri.012G105600,Potri.012G105700,Potri.015G085500	Potri.001G100200,Potri.001G393800,Potri.002G098400,Potri.012G105600,Potri.012G105700,Potri.015G085500
GO:0006066	alcohol metabolic process	biological_process	6/277	170/23934	3.04956	0.0144576	0.150058	6	Potri.001G312700,Potri.001G393800,Potri.009G033900,Potri.012G105600,Potri.012G105700,Potri.017G063500	Potri.001G312700,Potri.001G393800,Potri.009G033900,Potri.012G105600,Potri.012G105700,Potri.017G063500
GO:0099402	plant organ development	biological_process	6/277	1116/23934	0.464539	0.990296	1	6	Potri.002G091500,Potri.010G035500,Potri.010G131500,Potri.013G114900,Potri.014G131800,Potri.015G099200	Potri.002G091500,Potri.010G035500,Potri.010G131500,Potri.013G114900,Potri.014G131800,Potri.015G099200
GO:0098805	whole membrane	cellular_component	6/277	1214/23934	0.42704	0.995614	1	6	Potri.001G020600,Potri.001G331700,Potri.004G065400,Potri.009G017900,Potri.010G055200,Potri.017G083700	Potri.001G020600,Potri.001G331700,Potri.004G065400,Potri.009G017900,Potri.010G055200,Potri.017G083700
GO:0031967	organelle envelope	cellular_component	6/277	1351/23934	0.383735	0.998629	1	6	Potri.001G100200,Potri.002G079400,Potri.003G103900,Potri.009G069400,Potri.010G187800,Potri.015G075902	Potri.001G100200,Potri.002G079400,Potri.003G103900,Potri.009G069400,Potri.010G187800,Potri.015G075902
GO:0031975	envelope	cellular_component	6/277	1352/23934	0.383451	0.998641	1	6	Potri.001G100200,Potri.002G079400,Potri.003G103900,Potri.009G069400,Potri.010G187800,Potri.015G075902	Potri.001G100200,Potri.002G079400,Potri.003G103900,Potri.009G069400,Potri.010G187800,Potri.015G075902
GO:0005739	mitochondrion	cellular_component	6/277	1460/23934	0.355086	0.999477	1	6	Potri.003G103900,Potri.008G043900,Potri.008G134000,Potri.009G053632,Potri.012G105600,Potri.012G105700	Potri.003G103900,Potri.008G043900,Potri.008G134000,Potri.009G053632,Potri.012G105600,Potri.012G105700
GO:0098588	bounding membrane of organelle	cellular_component	6/277	1723/23934	0.300886	0.999955	1	6	Potri.001G020600,Potri.001G331700,Potri.004G065400,Potri.009G017900,Potri.010G055200,Potri.017G083700	Potri.001G020600,Potri.001G331700,Potri.004G065400,Potri.009G017900,Potri.010G055200,Potri.017G083700
GO:0012505	endomembrane system	cellular_component	6/277	2779/23934	0.186551	1	1	6	Potri.002G079400,Potri.003G159800,Potri.004G065400,Potri.005G099300,Potri.006G214300,Potri.017G075100	Potri.002G079400,Potri.003G159800,Potri.004G065400,Potri.005G099300,Potri.006G214300,Potri.017G075100
GO:0048367	shoot system development	biological_process	6/277	1102/23934	0.470441	0.989161	1	6	Potri.001G166200,Potri.002G091500,Potri.002G256300,Potri.007G006200,Potri.010G131500,Potri.013G114900	Potri.001G166200,Potri.002G091500,Potri.002G256300,Potri.007G006200,Potri.010G131500,Potri.013G114900
GO:0030154	cell differentiation	biological_process	6/277	1068/23934	0.485418	0.985865	1	6	Potri.004G086300,Potri.005G224100,Potri.011G160400,Potri.013G114900,Potri.015G099200,Potri.019G018200	Potri.004G086300,Potri.005G224100,Potri.011G160400,Potri.013G114900,Potri.015G099200,Potri.019G018200
GO:0004867	serine-type endopeptidase inhibitor activity	molecular_function	5/277	26/23934	16.6162	1.08e-05	0.000497604	5	Potri.006G212000,Potri.006G212200,Potri.016G078900,Potri.016G079050,Potri.019G006900	Potri.006G212000,Potri.006G212200,Potri.016G078900,Potri.016G079050,Potri.019G006900
GO:0004568	chitinase activity	molecular_function	5/277	44/23934	9.81867	0.000150356	0.00599393	5	Potri.004G182000,Potri.006G188400,Potri.012G033866,Potri.014G092932,Potri.019G093800	Potri.004G182000,Potri.006G188400,Potri.012G033866,Potri.014G092932,Potri.019G093800
GO:0009809	lignin biosynthetic process	biological_process	5/277	98/23934	4.40838	0.00567292	0.0853833	5	Potri.001G045600,Potri.001G046100,Potri.001G046400,Potri.005G200600,Potri.011G071100	Potri.001G045600,Potri.001G046100,Potri.001G046400,Potri.005G200600,Potri.011G071100
GO:0050793	regulation of developmental process	biological_process	5/277	934/23934	0.46255	0.984762	1	5	Potri.001G235800,Potri.004G061300,Potri.007G044800,Potri.011G070500,Potri.019G005256	Potri.001G235800,Potri.004G061300,Potri.007G044800,Potri.011G070500,Potri.019G005256
GO:1901136	carbohydrate derivative catabolic process	biological_process	5/277	83/23934	5.20508	0.00278863	0.0507807	5	Potri.004G182000,Potri.006G188400,Potri.012G033866,Potri.014G092932,Potri.019G093800	Potri.004G182000,Potri.006G188400,Potri.012G033866,Potri.014G092932,Potri.019G093800
GO:0097305	response to alcohol	biological_process	5/277	795/23934	0.543423	0.954927	1	5	Potri.001G042400,Potri.005G139200,Potri.005G139300,Potri.007G044800,Potri.016G126100	Potri.001G042400,Potri.005G139200,Potri.005G139300,Potri.007G044800,Potri.016G126100
GO:0009737	response to abscisic acid	biological_process	5/277	775/23934	0.557447	0.947718	1	5	Potri.001G042400,Potri.005G139200,Potri.005G139300,Potri.007G044800,Potri.016G126100	Potri.001G042400,Potri.005G139200,Potri.005G139300,Potri.007G044800,Potri.016G126100
GO:2000026	regulation of multicellular organismal development	biological_process	5/277	670/23934	0.644808	0.890214	1	5	Potri.001G235800,Potri.004G061300,Potri.007G044800,Potri.011G070500,Potri.019G005256	Potri.001G235800,Potri.004G061300,Potri.007G044800,Potri.011G070500,Potri.019G005256
GO:0006040	amino sugar metabolic process	biological_process	5/277	58/23934	7.44865	0.000556095	0.0146471	5	Potri.004G182000,Potri.006G188400,Potri.012G033866,Potri.014G092932,Potri.019G093800	Potri.004G182000,Potri.006G188400,Potri.012G033866,Potri.014G092932,Potri.019G093800
GO:0048878	chemical homeostasis	biological_process	5/277	551/23934	0.784068	0.767099	1	5	Potri.001G020600,Potri.003G159800,Potri.009G033900,Potri.014G089700,Potri.017G063500	Potri.001G020600,Potri.003G159800,Potri.009G033900,Potri.014G089700,Potri.017G063500
GO:0048029	monosaccharide binding	molecular_function	5/277	59/23934	7.3224	0.000601907	0.0155757	5	Potri.002G224100,Potri.006G151600,Potri.012G140800,Potri.015G143600,Potri.017G075100	Potri.002G224100,Potri.006G151600,Potri.012G140800,Potri.015G143600,Potri.017G075100
GO:0006022	aminoglycan metabolic process	biological_process	5/277	54/23934	8.0004	0.000398508	0.0115255	5	Potri.004G182000,Potri.006G188400,Potri.012G033866,Potri.014G092932,Potri.019G093800	Potri.004G182000,Potri.006G188400,Potri.012G033866,Potri.014G092932,Potri.019G093800
GO:0031406	carboxylic acid binding	molecular_function	5/277	91/23934	4.74749	0.00414585	0.0664688	5	Potri.002G224100,Potri.006G151600,Potri.012G140800,Potri.015G143600,Potri.017G075100	Potri.002G224100,Potri.006G151600,Potri.012G140800,Potri.015G143600,Potri.017G075100
GO:0043177	organic acid binding	molecular_function	5/277	91/23934	4.74749	0.00414585	0.0664688	5	Potri.002G224100,Potri.006G151600,Potri.012G140800,Potri.015G143600,Potri.017G075100	Potri.002G224100,Potri.006G151600,Potri.012G140800,Potri.015G143600,Potri.017G075100
GO:0006979	response to oxidative stress	biological_process	5/277	481/23934	0.898174	0.656627	1	5	Potri.006G151600,Potri.010G236850,Potri.010G236870,Potri.010G236890,Potri.010G236910	Potri.006G151600,Potri.010G236850,Potri.010G236870,Potri.010G236890,Potri.010G236910
GO:0042973	glucan endo-1,3-beta-D-glucosidase activity	molecular_function	5/277	98/23934	4.40838	0.00567292	0.0853833	5	Potri.001G255100,Potri.006G046100,Potri.010G142800,Potri.010G143166,Potri.016G057600	Potri.001G255100,Potri.006G046100,Potri.010G142800,Potri.010G143166,Potri.016G057600
GO:1901071	glucosamine-containing compound metabolic process	biological_process	5/277	47/23934	9.19195	0.000206452	0.00661994	5	Potri.004G182000,Potri.006G188400,Potri.012G033866,Potri.014G092932,Potri.019G093800	Potri.004G182000,Potri.006G188400,Potri.012G033866,Potri.014G092932,Potri.019G093800
GO:0004601	peroxidase activity	molecular_function	5/277	162/23934	2.6668	0.0405319	0.2693	5	Potri.003G159800,Potri.010G236850,Potri.010G236870,Potri.010G236890,Potri.010G236910	Potri.003G159800,Potri.010G236850,Potri.010G236870,Potri.010G236890,Potri.010G236910
GO:0016684	oxidoreductase activity, acting on peroxide as acceptor	molecular_function	5/277	165/23934	2.61831	0.0432814	0.270611	5	Potri.003G159800,Potri.010G236850,Potri.010G236870,Potri.010G236890,Potri.010G236910	Potri.003G159800,Potri.010G236850,Potri.010G236870,Potri.010G236890,Potri.010G236910
GO:0014070	response to organic cyclic compound	biological_process	5/277	463/23934	0.933092	0.623438	0.985607	5	Potri.002G091500,Potri.005G224100,Potri.007G037100,Potri.007G037200,Potri.007G037401	Potri.002G091500,Potri.005G224100,Potri.007G037100,Potri.007G037200,Potri.007G037401
GO:0006026	aminoglycan catabolic process	biological_process	5/277	46/23934	9.39178	0.000186235	0.00638831	5	Potri.004G182000,Potri.006G188400,Potri.012G033866,Potri.014G092932,Potri.019G093800	Potri.004G182000,Potri.006G188400,Potri.012G033866,Potri.014G092932,Potri.019G093800
GO:0006030	chitin metabolic process	biological_process	5/277	46/23934	9.39178	0.000186235	0.00638831	5	Potri.004G182000,Potri.006G188400,Potri.012G033866,Potri.014G092932,Potri.019G093800	Potri.004G182000,Potri.006G188400,Potri.012G033866,Potri.014G092932,Potri.019G093800
GO:0016209	antioxidant activity	molecular_function	5/277	222/23934	1.94604	0.116177	0.436031	5	Potri.003G159800,Potri.010G236850,Potri.010G236870,Potri.010G236890,Potri.010G236910	Potri.003G159800,Potri.010G236850,Potri.010G236870,Potri.010G236890,Potri.010G236910
GO:0006032	chitin catabolic process	biological_process	5/277	46/23934	9.39178	0.000186235	0.00638831	5	Potri.004G182000,Potri.006G188400,Potri.012G033866,Potri.014G092932,Potri.019G093800	Potri.004G182000,Potri.006G188400,Potri.012G033866,Potri.014G092932,Potri.019G093800
GO:0046348	amino sugar catabolic process	biological_process	5/277	46/23934	9.39178	0.000186235	0.00638831	5	Potri.004G182000,Potri.006G188400,Potri.012G033866,Potri.014G092932,Potri.019G093800	Potri.004G182000,Potri.006G188400,Potri.012G033866,Potri.014G092932,Potri.019G093800
GO:1901072	glucosamine-containing compound catabolic process	biological_process	5/277	46/23934	9.39178	0.000186235	0.00638831	5	Potri.004G182000,Potri.006G188400,Potri.012G033866,Potri.014G092932,Potri.019G093800	Potri.004G182000,Potri.006G188400,Potri.012G033866,Potri.014G092932,Potri.019G093800
GO:0046677	response to antibiotic	biological_process	5/277	407/23934	1.06148	0.509192	0.897322	5	Potri.002G091500,Potri.005G224100,Potri.007G037100,Potri.007G037200,Potri.007G037401	Potri.002G091500,Potri.005G224100,Potri.007G037100,Potri.007G037200,Potri.007G037401
GO:0097306	cellular response to alcohol	biological_process	5/277	367/23934	1.17717	0.420023	0.807795	5	Potri.001G042400,Potri.005G139200,Potri.005G139300,Potri.007G044800,Potri.016G126100	Potri.001G042400,Potri.005G139200,Potri.005G139300,Potri.007G044800,Potri.016G126100
GO:0016853	isomerase activity	molecular_function	5/277	367/23934	1.17717	0.420023	0.807795	5	Potri.002G093300,Potri.003G134800,Potri.003G216400,Potri.004G148600,Potri.004G148900	Potri.002G093300,Potri.003G134800,Potri.003G216400,Potri.004G148600,Potri.004G148900
GO:0071215	cellular response to abscisic acid stimulus	biological_process	5/277	366/23934	1.18039	0.417747	0.807795	5	Potri.001G042400,Potri.005G139200,Potri.005G139300,Potri.007G044800,Potri.016G126100	Potri.001G042400,Potri.005G139200,Potri.005G139300,Potri.007G044800,Potri.016G126100
GO:0043531	ADP binding	molecular_function	5/277	369/23934	1.17079	0.424571	0.812247	5	Potri.001G025400,Potri.003G084333,Potri.011G008740,Potri.019G021681,Potri.T011750	Potri.001G025400,Potri.003G084333,Potri.011G008740,Potri.019G021681,Potri.T011750
GO:0008168	methyltransferase activity	molecular_function	5/277	375/23934	1.15206	0.438175	0.825146	5	Potri.006G042200,Potri.011G059500,Potri.011G059600,Potri.019G016112,Potri.019G102900	Potri.006G042200,Potri.011G059500,Potri.011G059600,Potri.019G016112,Potri.019G102900
GO:0016741	transferase activity, transferring one-carbon groups	molecular_function	5/277	393/23934	1.09929	0.4785	0.875667	5	Potri.006G042200,Potri.011G059500,Potri.011G059600,Potri.019G016112,Potri.019G102900	Potri.006G042200,Potri.011G059500,Potri.011G059600,Potri.019G016112,Potri.019G102900
GO:0006820	anion transport	biological_process	5/277	355/23934	1.21696	0.392629	0.794476	5	Potri.001G331700,Potri.002G079400,Potri.004G061300,Potri.011G070500,Potri.017G083700	Potri.001G331700,Potri.002G079400,Potri.004G061300,Potri.011G070500,Potri.017G083700
GO:0005516	calmodulin binding	molecular_function	5/277	427/23934	1.01176	0.55172	0.931583	5	Potri.001G020600,Potri.001G412400,Potri.005G111400,Potri.011G125651,Potri.012G034901	Potri.001G020600,Potri.001G412400,Potri.005G111400,Potri.011G125651,Potri.012G034901
GO:0009738	abscisic acid-activated signaling pathway	biological_process	5/277	336/23934	1.28578	0.349126	0.750725	5	Potri.001G042400,Potri.005G139200,Potri.005G139300,Potri.007G044800,Potri.016G126100	Potri.001G042400,Potri.005G139200,Potri.005G139300,Potri.007G044800,Potri.016G126100
GO:0050790	regulation of catalytic activity	biological_process	5/277	279/23934	1.54846	0.222932	0.601141	5	Potri.001G042400,Potri.005G139200,Potri.005G139300,Potri.007G044800,Potri.007G108301	Potri.001G042400,Potri.005G139200,Potri.005G139300,Potri.007G044800,Potri.007G108301
GO:0042802	identical protein binding	molecular_function	5/277	482/23934	0.89631	0.658416	1	5	Potri.001G062500,Potri.002G054900,Potri.008G068700,Potri.009G072900,Potri.018G065600	Potri.001G062500,Potri.002G054900,Potri.008G068700,Potri.009G072900,Potri.018G065600
GO:0022890	inorganic cation transmembrane transporter activity	molecular_function	5/277	530/23934	0.815135	0.73711	1	5	Potri.001G020600,Potri.001G331700,Potri.007G027900,Potri.018G012000,Potri.018G012100	Potri.001G020600,Potri.001G331700,Potri.007G027900,Potri.018G012000,Potri.018G012100
GO:0009751	response to salicylic acid	biological_process	5/277	275/23934	1.57099	0.214611	0.586093	5	Potri.002G091500,Potri.005G224100,Potri.007G037100,Potri.007G037200,Potri.007G037401	Potri.002G091500,Potri.005G224100,Potri.007G037100,Potri.007G037200,Potri.007G037401
GO:0008324	cation transmembrane transporter activity	molecular_function	5/277	594/23934	0.727309	0.820325	1	5	Potri.001G020600,Potri.001G331700,Potri.007G027900,Potri.018G012000,Potri.018G012100	Potri.001G020600,Potri.001G331700,Potri.007G027900,Potri.018G012000,Potri.018G012100
GO:0001067	regulatory region nucleic acid binding	molecular_function	5/277	643/23934	0.671884	0.868606	1	5	Potri.004G086300,Potri.005G224100,Potri.015G099200,Potri.016G126100,Potri.019G018200	Potri.004G086300,Potri.005G224100,Potri.015G099200,Potri.016G126100,Potri.019G018200
GO:0044212	transcription regulatory region DNA binding	molecular_function	5/277	643/23934	0.671884	0.868606	1	5	Potri.004G086300,Potri.005G224100,Potri.015G099200,Potri.016G126100,Potri.019G018200	Potri.004G086300,Potri.005G224100,Potri.015G099200,Potri.016G126100,Potri.019G018200
GO:0016999	antibiotic metabolic process	biological_process	5/277	181/23934	2.38686	0.0598038	0.309511	5	Potri.007G037066,Potri.010G236850,Potri.010G236870,Potri.010G236890,Potri.010G236910	Potri.007G037066,Potri.010G236850,Potri.010G236870,Potri.010G236890,Potri.010G236910
GO:0005774	vacuolar membrane	cellular_component	5/277	722/23934	0.598368	0.923348	1	5	Potri.001G020600,Potri.001G331700,Potri.009G017900,Potri.010G055200,Potri.017G083700	Potri.001G020600,Potri.001G331700,Potri.009G017900,Potri.010G055200,Potri.017G083700
GO:0009699	phenylpropanoid biosynthetic process	biological_process	5/277	166/23934	2.60254	0.0442223	0.270611	5	Potri.001G045600,Potri.001G046100,Potri.001G046400,Potri.005G200600,Potri.011G071100	Potri.001G045600,Potri.001G046100,Potri.001G046400,Potri.005G200600,Potri.011G071100
GO:0072593	reactive oxygen species metabolic process	biological_process	5/277	165/23934	2.61831	0.0432814	0.270611	5	Potri.003G159800,Potri.010G236850,Potri.010G236870,Potri.010G236890,Potri.010G236910	Potri.003G159800,Potri.010G236850,Potri.010G236870,Potri.010G236890,Potri.010G236910
GO:0071705	nitrogen compound transport	biological_process	5/277	1250/23934	0.345617	0.999015	1	5	Potri.002G079400,Potri.002G099600,Potri.004G061300,Potri.011G070500,Potri.017G083700	Potri.002G079400,Potri.002G099600,Potri.004G061300,Potri.011G070500,Potri.017G083700
GO:0035690	cellular response to drug	biological_process	5/277	124/23934	3.48405	0.0147889	0.150058	5	Potri.002G091500,Potri.006G151600,Potri.007G037100,Potri.007G037200,Potri.007G037401	Potri.002G091500,Potri.006G151600,Potri.007G037100,Potri.007G037200,Potri.007G037401
GO:0080031	methyl salicylate esterase activity	molecular_function	4/277	12/23934	28.8014	8.08e-06	0.000397174	4	Potri.007G037066,Potri.007G037100,Potri.007G037200,Potri.007G037401	Potri.007G037066,Potri.007G037100,Potri.007G037200,Potri.007G037401
GO:0045859	regulation of protein kinase activity	biological_process	4/277	97/23934	3.56307	0.026321	0.207612	4	Potri.001G042400,Potri.005G139200,Potri.005G139300,Potri.007G044800	Potri.001G042400,Potri.005G139200,Potri.005G139300,Potri.007G044800
GO:0004709	MAP kinase kinase kinase activity	molecular_function	4/277	37/23934	9.34101	0.000858449	0.0211035	4	Potri.001G042400,Potri.005G139200,Potri.005G139300,Potri.007G044800	Potri.001G042400,Potri.005G139200,Potri.005G139300,Potri.007G044800
GO:0031012	extracellular matrix	cellular_component	4/277	41/23934	8.42969	0.00126949	0.0287133	4	Potri.008G027500,Potri.008G027700,Potri.008G027975,Potri.012G104600	Potri.008G027500,Potri.008G027700,Potri.008G027975,Potri.012G104600
GO:0008061	chitin binding	molecular_function	4/277	42/23934	8.22898	0.00139048	0.0301612	4	Potri.004G182000,Potri.006G188400,Potri.013G041900,Potri.019G093800	Potri.004G182000,Potri.006G188400,Potri.013G041900,Potri.019G093800
GO:0071236	cellular response to antibiotic	biological_process	4/277	96/23934	3.60018	0.0254597	0.20299	4	Potri.002G091500,Potri.007G037100,Potri.007G037200,Potri.007G037401	Potri.002G091500,Potri.007G037100,Potri.007G037200,Potri.007G037401
GO:0010562	positive regulation of phosphorus metabolic process	biological_process	4/277	89/23934	3.88334	0.0199095	0.184798	4	Potri.001G042400,Potri.005G139200,Potri.005G139300,Potri.007G044800	Potri.001G042400,Potri.005G139200,Potri.005G139300,Potri.007G044800
GO:0045937	positive regulation of phosphate metabolic process	biological_process	4/277	89/23934	3.88334	0.0199095	0.184798	4	Potri.001G042400,Potri.005G139200,Potri.005G139300,Potri.007G044800	Potri.001G042400,Potri.005G139200,Potri.005G139300,Potri.007G044800
GO:0019932	second-messenger-mediated signaling	biological_process	4/277	87/23934	3.97261	0.0184753	0.180471	4	Potri.005G215700,Potri.014G131800,Potri.018G012000,Potri.018G012100	Potri.005G215700,Potri.014G131800,Potri.018G012000,Potri.018G012100
GO:0019722	calcium-mediated signaling	biological_process	4/277	81/23934	4.26688	0.0145658	0.150058	4	Potri.005G215700,Potri.014G131800,Potri.018G012000,Potri.018G012100	Potri.005G215700,Potri.014G131800,Potri.018G012000,Potri.018G012100
GO:0004222	metalloendopeptidase activity	molecular_function	4/277	67/23934	5.15847	0.00760369	0.0987892	4	Potri.008G027500,Potri.008G027700,Potri.008G027975,Potri.012G104600	Potri.008G027500,Potri.008G027700,Potri.008G027975,Potri.012G104600
GO:0045229	external encapsulating structure organization	biological_process	4/277	790/23934	0.43749	0.982644	1	4	Potri.001G159900,Potri.004G065400,Potri.007G139200,Potri.008G088300	Potri.001G159900,Potri.004G065400,Potri.007G139200,Potri.008G088300
GO:0046165	alcohol biosynthetic process	biological_process	4/277	79/23934	4.3749	0.0133905	0.143204	4	Potri.001G312700,Potri.001G393800,Potri.012G105600,Potri.012G105700	Potri.001G312700,Potri.001G393800,Potri.012G105600,Potri.012G105700
GO:0009892	negative regulation of metabolic process	biological_process	4/277	784/23934	0.440838	0.981732	1	4	Potri.001G062500,Potri.001G166200,Potri.004G086300,Potri.015G099200	Potri.001G062500,Potri.001G166200,Potri.004G086300,Potri.015G099200
GO:0042327	positive regulation of phosphorylation	biological_process	4/277	76/23934	4.5476	0.011744	0.130243	4	Potri.001G042400,Potri.005G139200,Potri.005G139300,Potri.007G044800	Potri.001G042400,Potri.005G139200,Potri.005G139300,Potri.007G044800
GO:0071555	cell wall organization	biological_process	4/277	744/23934	0.464539	0.974397	1	4	Potri.001G159900,Potri.004G065400,Potri.007G139200,Potri.008G088300	Potri.001G159900,Potri.004G065400,Potri.007G139200,Potri.008G088300
GO:0010605	negative regulation of macromolecule metabolic process	biological_process	4/277	721/23934	0.479358	0.969015	1	4	Potri.001G062500,Potri.001G166200,Potri.004G086300,Potri.015G099200	Potri.001G062500,Potri.001G166200,Potri.004G086300,Potri.015G099200
GO:0001934	positive regulation of protein phosphorylation	biological_process	4/277	71/23934	4.86785	0.00930009	0.11244	4	Potri.001G042400,Potri.005G139200,Potri.005G139300,Potri.007G044800	Potri.001G042400,Potri.005G139200,Potri.005G139300,Potri.007G044800
GO:0033674	positive regulation of kinase activity	biological_process	4/277	71/23934	4.86785	0.00930009	0.11244	4	Potri.001G042400,Potri.005G139200,Potri.005G139300,Potri.007G044800	Potri.001G042400,Potri.005G139200,Potri.005G139300,Potri.007G044800
GO:0071446	cellular response to salicylic acid stimulus	biological_process	4/277	71/23934	4.86785	0.00930009	0.11244	4	Potri.002G091500,Potri.007G037100,Potri.007G037200,Potri.007G037401	Potri.002G091500,Potri.007G037100,Potri.007G037200,Potri.007G037401
GO:0044257	cellular protein catabolic process	biological_process	4/277	707/23934	0.488851	0.965241	1	4	Potri.001G162000,Potri.008G083300,Potri.018G098000,Potri.019G091400	Potri.001G162000,Potri.008G083300,Potri.018G098000,Potri.019G091400
GO:0051603	proteolysis involved in cellular protein catabolic process	biological_process	4/277	691/23934	0.50017	0.96041	1	4	Potri.001G162000,Potri.008G083300,Potri.018G098000,Potri.019G091400	Potri.001G162000,Potri.008G083300,Potri.018G098000,Potri.019G091400
GO:0009891	positive regulation of biosynthetic process	biological_process	4/277	661/23934	0.52287	0.949647	1	4	Potri.005G224100,Potri.013G135600,Potri.016G126100,Potri.019G018200	Potri.005G224100,Potri.013G135600,Potri.016G126100,Potri.019G018200
GO:0016903	oxidoreductase activity, acting on the aldehyde or oxo group of donors	molecular_function	4/277	101/23934	3.42195	0.02994	0.225472	4	Potri.001G045600,Potri.001G046100,Potri.001G046400,Potri.005G235500	Potri.001G045600,Potri.001G046100,Potri.001G046400,Potri.005G235500
GO:0045860	positive regulation of protein kinase activity	biological_process	4/277	66/23934	5.23663	0.00721405	0.0987892	4	Potri.001G042400,Potri.005G139200,Potri.005G139300,Potri.007G044800	Potri.001G042400,Potri.005G139200,Potri.005G139300,Potri.007G044800
GO:0045735	nutrient reservoir activity	molecular_function	4/277	108/23934	3.20016	0.0369483	0.251435	4	Potri.002G054900,Potri.006G110900,Potri.009G140350,Potri.009G140400	Potri.002G054900,Potri.006G110900,Potri.009G140350,Potri.009G140400
GO:0016836	hydro-lyase activity	molecular_function	4/277	112/23934	3.08587	0.0413418	0.27024	4	Potri.004G148600,Potri.004G148900,Potri.005G043400,Potri.015G075902	Potri.004G148600,Potri.004G148900,Potri.005G043400,Potri.015G075902
GO:0031328	positive regulation of cellular biosynthetic process	biological_process	4/277	643/23934	0.537508	0.941967	1	4	Potri.005G224100,Potri.013G135600,Potri.016G126100,Potri.019G018200	Potri.005G224100,Potri.013G135600,Potri.016G126100,Potri.019G018200
GO:0008237	metallopeptidase activity	molecular_function	4/277	120/23934	2.88014	0.0509783	0.291446	4	Potri.008G027500,Potri.008G027700,Potri.008G027975,Potri.012G104600	Potri.008G027500,Potri.008G027700,Potri.008G027975,Potri.012G104600
GO:0010628	positive regulation of gene expression	biological_process	4/277	615/23934	0.561979	0.927893	1	4	Potri.005G224100,Potri.013G135600,Potri.016G126100,Potri.019G018200	Potri.005G224100,Potri.013G135600,Potri.016G126100,Potri.019G018200
GO:0043632	modification-dependent macromolecule catabolic process	biological_process	4/277	605/23934	0.571268	0.922167	1	4	Potri.001G162000,Potri.008G083300,Potri.018G098000,Potri.019G091400	Potri.001G162000,Potri.008G083300,Potri.018G098000,Potri.019G091400
GO:0019941	modification-dependent protein catabolic process	biological_process	4/277	592/23934	0.583813	0.914116	1	4	Potri.001G162000,Potri.008G083300,Potri.018G098000,Potri.019G091400	Potri.001G162000,Potri.008G083300,Potri.018G098000,Potri.019G091400
GO:0005102	signaling receptor binding	molecular_function	4/277	132/23934	2.61831	0.0675341	0.324472	4	Potri.004G061300,Potri.010G131500,Potri.011G070500,Potri.014G131800	Potri.004G061300,Potri.010G131500,Potri.011G070500,Potri.014G131800
GO:0006511	ubiquitin-dependent protein catabolic process	biological_process	4/277	590/23934	0.585792	0.912814	1	4	Potri.001G162000,Potri.008G083300,Potri.018G098000,Potri.019G091400	Potri.001G162000,Potri.008G083300,Potri.018G098000,Potri.019G091400
GO:0010557	positive regulation of macromolecule biosynthetic process	biological_process	4/277	590/23934	0.585792	0.912814	1	4	Potri.005G224100,Potri.013G135600,Potri.016G126100,Potri.019G018200	Potri.005G224100,Potri.013G135600,Potri.016G126100,Potri.019G018200
GO:0045935	positive regulation of nucleobase-containing compound metabolic process	biological_process	4/277	580/23934	0.595892	0.906038	1	4	Potri.005G224100,Potri.013G135600,Potri.016G126100,Potri.019G018200	Potri.005G224100,Potri.013G135600,Potri.016G126100,Potri.019G018200
GO:0009733	response to auxin	biological_process	4/277	577/23934	0.59899	0.903917	1	4	Potri.005G099300,Potri.005G224100,Potri.011G113000,Potri.013G151000	Potri.005G099300,Potri.005G224100,Potri.011G113000,Potri.013G151000
GO:0023014	signal transduction by protein phosphorylation	biological_process	4/277	56/23934	6.17174	0.0040216	0.0664688	4	Potri.001G042400,Potri.005G139200,Potri.005G139300,Potri.007G044800	Potri.001G042400,Potri.005G139200,Potri.005G139300,Potri.007G044800
GO:0009790	embryo development	biological_process	4/277	557/23934	0.620498	0.888667	1	4	Potri.004G095700,Potri.005G043400,Potri.011G160400,Potri.019G093800	Potri.004G095700,Potri.005G043400,Potri.011G160400,Potri.019G093800
GO:0051254	positive regulation of RNA metabolic process	biological_process	4/277	555/23934	0.622734	0.887032	1	4	Potri.005G224100,Potri.013G135600,Potri.016G126100,Potri.019G018200	Potri.005G224100,Potri.013G135600,Potri.016G126100,Potri.019G018200
GO:0031098	stress-activated protein kinase signaling cascade	biological_process	4/277	54/23934	6.40032	0.00352562	0.0598208	4	Potri.001G042400,Potri.005G139200,Potri.005G139300,Potri.007G044800	Potri.001G042400,Potri.005G139200,Potri.005G139300,Potri.007G044800
GO:1902680	positive regulation of RNA biosynthetic process	biological_process	4/277	518/23934	0.667215	0.852819	1	4	Potri.005G224100,Potri.013G135600,Potri.016G126100,Potri.019G018200	Potri.005G224100,Potri.013G135600,Potri.016G126100,Potri.019G018200
GO:1903508	positive regulation of nucleic acid-templated transcription	biological_process	4/277	518/23934	0.667215	0.852819	1	4	Potri.005G224100,Potri.013G135600,Potri.016G126100,Potri.019G018200	Potri.005G224100,Potri.013G135600,Potri.016G126100,Potri.019G018200
GO:0045893	positive regulation of transcription, DNA-templated	biological_process	4/277	513/23934	0.673718	0.847581	1	4	Potri.005G224100,Potri.013G135600,Potri.016G126100,Potri.019G018200	Potri.005G224100,Potri.013G135600,Potri.016G126100,Potri.019G018200
GO:0051246	regulation of protein metabolic process	biological_process	4/277	513/23934	0.673718	0.847581	1	4	Potri.001G042400,Potri.005G139200,Potri.005G139300,Potri.007G044800	Potri.001G042400,Potri.005G139200,Potri.005G139300,Potri.007G044800
GO:0051213	dioxygenase activity	molecular_function	4/277	212/23934	1.63027	0.231341	0.615934	4	Potri.001G393800,Potri.005G032400,Potri.006G101100,Potri.017G075100	Potri.001G393800,Potri.005G032400,Potri.006G101100,Potri.017G075100
GO:0022622	root system development	biological_process	4/277	502/23934	0.688481	0.835506	1	4	Potri.010G035500,Potri.010G131500,Potri.014G131800,Potri.015G099200	Potri.010G035500,Potri.010G131500,Potri.014G131800,Potri.015G099200
GO:0048364	root development	biological_process	4/277	498/23934	0.694011	0.830923	1	4	Potri.010G035500,Potri.010G131500,Potri.014G131800,Potri.015G099200	Potri.010G035500,Potri.010G131500,Potri.014G131800,Potri.015G099200
GO:0015267	channel activity	molecular_function	4/277	224/23934	1.54293	0.261407	0.648025	4	Potri.001G331700,Potri.010G222700,Potri.018G012000,Potri.018G012100	Potri.001G331700,Potri.010G222700,Potri.018G012000,Potri.018G012100
GO:0022803	passive transmembrane transporter activity	molecular_function	4/277	224/23934	1.54293	0.261407	0.648025	4	Potri.001G331700,Potri.010G222700,Potri.018G012000,Potri.018G012100	Potri.001G331700,Potri.010G222700,Potri.018G012000,Potri.018G012100
GO:0006357	regulation of transcription by RNA polymerase II	biological_process	4/277	496/23934	0.696809	0.828591	1	4	Potri.004G086300,Potri.005G224100,Potri.015G099200,Potri.019G018200	Potri.004G086300,Potri.005G224100,Potri.015G099200,Potri.019G018200
GO:0031324	negative regulation of cellular metabolic process	biological_process	4/277	495/23934	0.698217	0.827416	1	4	Potri.001G062500,Potri.001G166200,Potri.004G086300,Potri.015G099200	Potri.001G062500,Potri.001G166200,Potri.004G086300,Potri.015G099200
GO:0000325	plant-type vacuole	cellular_component	4/277	255/23934	1.35536	0.341704	0.745943	4	Potri.001G020600,Potri.001G331700,Potri.009G017900,Potri.010G055200	Potri.001G020600,Potri.001G331700,Potri.009G017900,Potri.010G055200
GO:0009793	embryo development ending in seed dormancy	biological_process	4/277	491/23934	0.703905	0.822647	1	4	Potri.004G095700,Potri.005G043400,Potri.011G160400,Potri.019G093800	Potri.004G095700,Potri.005G043400,Potri.011G160400,Potri.019G093800
GO:0004675	transmembrane receptor protein serine/threonine kinase activity	molecular_function	4/277	266/23934	1.29931	0.370543	0.76788	4	Potri.003G066300,Potri.004G065400,Potri.004G175100,Potri.019G103900	Potri.003G066300,Potri.004G065400,Potri.004G175100,Potri.019G103900
GO:0009863	salicylic acid mediated signaling pathway	biological_process	4/277	49/23934	7.05341	0.00247086	0.0473314	4	Potri.002G091500,Potri.007G037100,Potri.007G037200,Potri.007G037401	Potri.002G091500,Potri.007G037100,Potri.007G037200,Potri.007G037401
GO:0032147	activation of protein kinase activity	biological_process	4/277	48/23934	7.20036	0.00228972	0.0453665	4	Potri.001G042400,Potri.005G139200,Potri.005G139300,Potri.007G044800	Potri.001G042400,Potri.005G139200,Potri.005G139300,Potri.007G044800
GO:0032268	regulation of cellular protein metabolic process	biological_process	4/277	451/23934	0.766336	0.768816	1	4	Potri.001G042400,Potri.005G139200,Potri.005G139300,Potri.007G044800	Potri.001G042400,Potri.005G139200,Potri.005G139300,Potri.007G044800
GO:0051172	negative regulation of nitrogen compound metabolic process	biological_process	4/277	449/23934	0.769749	0.765819	1	4	Potri.001G062500,Potri.001G166200,Potri.004G086300,Potri.015G099200	Potri.001G062500,Potri.001G166200,Potri.004G086300,Potri.015G099200
GO:0019199	transmembrane receptor protein kinase activity	molecular_function	4/277	297/23934	1.16369	0.45092	0.841849	4	Potri.003G066300,Potri.004G065400,Potri.004G175100,Potri.019G103900	Potri.003G066300,Potri.004G065400,Potri.004G175100,Potri.019G103900
GO:0009415	response to water	biological_process	4/277	434/23934	0.796353	0.742377	1	4	Potri.001G380000,Potri.001G393800,Potri.006G202600,Potri.016G126100	Potri.001G380000,Potri.001G393800,Potri.006G202600,Potri.016G126100
GO:0005509	calcium ion binding	molecular_function	4/277	316/23934	1.09373	0.498596	0.89035	4	Potri.001G332900,Potri.003G159800,Potri.005G215700,Potri.013G151000	Potri.001G332900,Potri.003G159800,Potri.005G215700,Potri.013G151000
GO:0009414	response to water deprivation	biological_process	4/277	430/23934	0.803761	0.735835	1	4	Potri.001G380000,Potri.001G393800,Potri.006G202600,Potri.016G126100	Potri.001G380000,Potri.001G393800,Potri.006G202600,Potri.016G126100
GO:0009890	negative regulation of biosynthetic process	biological_process	4/277	400/23934	0.864043	0.682805	1	4	Potri.001G062500,Potri.001G166200,Potri.004G086300,Potri.015G099200	Potri.001G062500,Potri.001G166200,Potri.004G086300,Potri.015G099200
GO:0061630	ubiquitin protein ligase activity	molecular_function	4/277	363/23934	0.952114	0.607803	0.972352	4	Potri.001G162000,Potri.008G083300,Potri.018G098000,Potri.019G091400	Potri.001G162000,Potri.008G083300,Potri.018G098000,Potri.019G091400
GO:0061659	ubiquitin-like protein ligase activity	molecular_function	4/277	367/23934	0.941737	0.616408	0.977637	4	Potri.001G162000,Potri.008G083300,Potri.018G098000,Potri.019G091400	Potri.001G162000,Potri.008G083300,Potri.018G098000,Potri.019G091400
GO:0031327	negative regulation of cellular biosynthetic process	biological_process	4/277	396/23934	0.872771	0.675203	1	4	Potri.001G062500,Potri.001G166200,Potri.004G086300,Potri.015G099200	Potri.001G062500,Potri.001G166200,Potri.004G086300,Potri.015G099200
GO:0008509	anion transmembrane transporter activity	molecular_function	4/277	373/23934	0.926588	0.629095	0.988196	4	Potri.001G331700,Potri.002G079400,Potri.009G017900,Potri.017G083700	Potri.001G331700,Potri.002G079400,Potri.009G017900,Potri.017G083700
GO:0044706	multi-multicellular organism process	biological_process	4/277	389/23934	0.888476	0.661601	1	4	Potri.001G412400,Potri.009G109500,Potri.011G125651,Potri.012G034901	Potri.001G412400,Potri.009G109500,Potri.011G125651,Potri.012G034901
GO:0009856	pollination	biological_process	4/277	388/23934	0.890766	0.659626	1	4	Potri.001G412400,Potri.009G109500,Potri.011G125651,Potri.012G034901	Potri.001G412400,Potri.009G109500,Potri.011G125651,Potri.012G034901
GO:0010558	negative regulation of macromolecule biosynthetic process	biological_process	4/277	369/23934	0.936632	0.620667	0.982279	4	Potri.001G062500,Potri.001G166200,Potri.004G086300,Potri.015G099200	Potri.001G062500,Potri.001G166200,Potri.004G086300,Potri.015G099200
GO:0034220	ion transmembrane transport	biological_process	4/277	357/23934	0.968116	0.594677	0.961749	4	Potri.001G331700,Potri.002G079400,Potri.010G222700,Potri.017G083700	Potri.001G331700,Potri.002G079400,Potri.010G222700,Potri.017G083700
GO:0015291	secondary active transmembrane transporter activity	molecular_function	4/277	427/23934	0.809408	0.730848	1	4	Potri.001G331700,Potri.002G079400,Potri.003G121400,Potri.007G027900	Potri.001G331700,Potri.002G079400,Potri.003G121400,Potri.007G027900
GO:0045934	negative regulation of nucleobase-containing compound metabolic process	biological_process	4/277	331/23934	1.04416	0.534951	0.917504	4	Potri.001G062500,Potri.001G166200,Potri.004G086300,Potri.015G099200	Potri.001G062500,Potri.001G166200,Potri.004G086300,Potri.015G099200
GO:0051253	negative regulation of RNA metabolic process	biological_process	4/277	305/23934	1.13317	0.471189	0.86767	4	Potri.001G062500,Potri.001G166200,Potri.004G086300,Potri.015G099200	Potri.001G062500,Potri.001G166200,Potri.004G086300,Potri.015G099200
GO:1902679	negative regulation of RNA biosynthetic process	biological_process	4/277	290/23934	1.19178	0.432987	0.820551	4	Potri.001G062500,Potri.001G166200,Potri.004G086300,Potri.015G099200	Potri.001G062500,Potri.001G166200,Potri.004G086300,Potri.015G099200
GO:1903507	negative regulation of nucleic acid-templated transcription	biological_process	4/277	290/23934	1.19178	0.432987	0.820551	4	Potri.001G062500,Potri.001G166200,Potri.004G086300,Potri.015G099200	Potri.001G062500,Potri.001G166200,Potri.004G086300,Potri.015G099200
GO:0051726	regulation of cell cycle	biological_process	4/277	277/23934	1.24772	0.399301	0.796792	4	Potri.001G042400,Potri.005G139200,Potri.005G139300,Potri.007G044800	Potri.001G042400,Potri.005G139200,Potri.005G139300,Potri.007G044800
GO:0009991	response to extracellular stimulus	biological_process	4/277	268/23934	1.28962	0.375782	0.771976	4	Potri.001G380000,Potri.006G151600,Potri.008G086700,Potri.009G072900	Potri.001G380000,Potri.006G151600,Potri.008G086700,Potri.009G072900
GO:0007568	aging	biological_process	4/277	255/23934	1.35536	0.341704	0.745943	4	Potri.002G091500,Potri.002G163700,Potri.002G224100,Potri.019G005256	Potri.002G091500,Potri.002G163700,Potri.002G224100,Potri.019G005256
GO:0071496	cellular response to external stimulus	biological_process	4/277	246/23934	1.40495	0.318158	0.717598	4	Potri.001G380000,Potri.006G151600,Potri.008G086700,Potri.009G072900	Potri.001G380000,Potri.006G151600,Potri.008G086700,Potri.009G072900
GO:0009862	systemic acquired resistance, salicylic acid mediated signaling pathway	biological_process	4/277	23/23934	15.0268	0.000130706	0.00562471	4	Potri.002G091500,Potri.007G037100,Potri.007G037200,Potri.007G037401	Potri.002G091500,Potri.007G037100,Potri.007G037200,Potri.007G037401
GO:0031668	cellular response to extracellular stimulus	biological_process	4/277	229/23934	1.50925	0.274154	0.665094	4	Potri.001G380000,Potri.006G151600,Potri.008G086700,Potri.009G072900	Potri.001G380000,Potri.006G151600,Potri.008G086700,Potri.009G072900
GO:0002682	regulation of immune system process	biological_process	4/277	220/23934	1.57099	0.251295	0.63993	4	Potri.001G062500,Potri.002G082400,Potri.006G137600,Potri.019G005256	Potri.001G062500,Potri.002G082400,Potri.006G137600,Potri.019G005256
GO:0031399	regulation of protein modification process	biological_process	4/277	213/23934	1.62262	0.233813	0.617844	4	Potri.001G042400,Potri.005G139200,Potri.005G139300,Potri.007G044800	Potri.001G042400,Potri.005G139200,Potri.005G139300,Potri.007G044800
GO:0044093	positive regulation of molecular function	biological_process	4/277	204/23934	1.6942	0.211809	0.581786	4	Potri.001G042400,Potri.005G139200,Potri.005G139300,Potri.007G044800	Potri.001G042400,Potri.005G139200,Potri.005G139300,Potri.007G044800
GO:0051247	positive regulation of protein metabolic process	biological_process	4/277	190/23934	1.81904	0.178882	0.52982	4	Potri.001G042400,Potri.005G139200,Potri.005G139300,Potri.007G044800	Potri.001G042400,Potri.005G139200,Potri.005G139300,Potri.007G044800
GO:0032270	positive regulation of cellular protein metabolic process	biological_process	4/277	186/23934	1.85816	0.169814	0.514849	4	Potri.001G042400,Potri.005G139200,Potri.005G139300,Potri.007G044800	Potri.001G042400,Potri.005G139200,Potri.005G139300,Potri.007G044800
GO:0043085	positive regulation of catalytic activity	biological_process	4/277	183/23934	1.88862	0.163124	0.509761	4	Potri.001G042400,Potri.005G139200,Potri.005G139300,Potri.007G044800	Potri.001G042400,Potri.005G139200,Potri.005G139300,Potri.007G044800
GO:0071407	cellular response to organic cyclic compound	biological_process	4/277	178/23934	1.94167	0.152195	0.488015	4	Potri.002G091500,Potri.007G037100,Potri.007G037200,Potri.007G037401	Potri.002G091500,Potri.007G037100,Potri.007G037200,Potri.007G037401
GO:0019220	regulation of phosphate metabolic process	biological_process	4/277	165/23934	2.09465	0.125196	0.45014	4	Potri.001G042400,Potri.005G139200,Potri.005G139300,Potri.007G044800	Potri.001G042400,Potri.005G139200,Potri.005G139300,Potri.007G044800
GO:0051174	regulation of phosphorus metabolic process	biological_process	4/277	165/23934	2.09465	0.125196	0.45014	4	Potri.001G042400,Potri.005G139200,Potri.005G139300,Potri.007G044800	Potri.001G042400,Potri.005G139200,Potri.005G139300,Potri.007G044800
GO:0051187	cofactor catabolic process	biological_process	4/277	158/23934	2.18745	0.111587	0.422028	4	Potri.010G236850,Potri.010G236870,Potri.010G236890,Potri.010G236910	Potri.010G236850,Potri.010G236870,Potri.010G236890,Potri.010G236910
GO:0009534	chloroplast thylakoid	cellular_component	4/277	601/23934	0.57507	0.919764	1	4	Potri.001G393800,Potri.003G213700,Potri.011G047300,Potri.015G075902	Potri.001G393800,Potri.003G213700,Potri.011G047300,Potri.015G075902
GO:0031976	plastid thylakoid	cellular_component	4/277	601/23934	0.57507	0.919764	1	4	Potri.001G393800,Potri.003G213700,Potri.011G047300,Potri.015G075902	Potri.001G393800,Potri.003G213700,Potri.011G047300,Potri.015G075902
GO:0017001	antibiotic catabolic process	biological_process	4/277	151/23934	2.28886	0.0986854	0.394456	4	Potri.010G236850,Potri.010G236870,Potri.010G236890,Potri.010G236910	Potri.010G236850,Potri.010G236870,Potri.010G236890,Potri.010G236910
GO:0071702	organic substance transport	biological_process	4/277	1490/23934	0.231958	0.999979	1	4	Potri.002G079400,Potri.002G099600,Potri.007G027900,Potri.017G083700	Potri.002G079400,Potri.002G099600,Potri.007G027900,Potri.017G083700
GO:0007346	regulation of mitotic cell cycle	biological_process	4/277	149/23934	2.31958	0.0951348	0.394456	4	Potri.001G042400,Potri.005G139200,Potri.005G139300,Potri.007G044800	Potri.001G042400,Potri.005G139200,Potri.005G139300,Potri.007G044800
GO:0004519	endonuclease activity	molecular_function	4/277	646/23934	0.535011	0.943317	1	4	Potri.002G139800,Potri.006G049400,Potri.008G086700,Potri.009G053632	Potri.002G139800,Potri.006G049400,Potri.008G086700,Potri.009G053632
GO:0051338	regulation of transferase activity	biological_process	4/277	146/23934	2.36724	0.0899253	0.381149	4	Potri.001G042400,Potri.005G139200,Potri.005G139300,Potri.007G044800	Potri.001G042400,Potri.005G139200,Potri.005G139300,Potri.007G044800
GO:0009579	thylakoid	cellular_component	4/277	665/23934	0.519725	0.951223	1	4	Potri.001G393800,Potri.003G213700,Potri.011G047300,Potri.015G075902	Potri.001G393800,Potri.003G213700,Potri.011G047300,Potri.015G075902
GO:0042743	hydrogen peroxide metabolic process	biological_process	4/277	132/23934	2.61831	0.0675341	0.324472	4	Potri.010G236850,Potri.010G236870,Potri.010G236890,Potri.010G236910	Potri.010G236850,Potri.010G236870,Potri.010G236890,Potri.010G236910
GO:0042325	regulation of phosphorylation	biological_process	4/277	129/23934	2.6792	0.0631619	0.321674	4	Potri.001G042400,Potri.005G139200,Potri.005G139300,Potri.007G044800	Potri.001G042400,Potri.005G139200,Potri.005G139300,Potri.007G044800
GO:0009941	chloroplast envelope	cellular_component	4/277	711/23934	0.4861	0.966361	1	4	Potri.001G100200,Potri.009G069400,Potri.010G187800,Potri.015G075902	Potri.001G100200,Potri.009G069400,Potri.010G187800,Potri.015G075902
GO:0042744	hydrogen peroxide catabolic process	biological_process	4/277	128/23934	2.70014	0.0617388	0.317299	4	Potri.010G236850,Potri.010G236870,Potri.010G236890,Potri.010G236910	Potri.010G236850,Potri.010G236870,Potri.010G236890,Potri.010G236910
GO:0009526	plastid envelope	cellular_component	4/277	727/23934	0.475402	0.970512	1	4	Potri.001G100200,Potri.009G069400,Potri.010G187800,Potri.015G075902	Potri.001G100200,Potri.009G069400,Potri.010G187800,Potri.015G075902
GO:0004518	nuclease activity	molecular_function	4/277	744/23934	0.464539	0.974397	1	4	Potri.002G139800,Potri.006G049400,Potri.008G086700,Potri.009G053632	Potri.002G139800,Potri.006G049400,Potri.008G086700,Potri.009G053632
GO:0031401	positive regulation of protein modification process	biological_process	4/277	121/23934	2.85634	0.0522622	0.295774	4	Potri.001G042400,Potri.005G139200,Potri.005G139300,Potri.007G044800	Potri.001G042400,Potri.005G139200,Potri.005G139300,Potri.007G044800
GO:0001932	regulation of protein phosphorylation	biological_process	4/277	114/23934	3.03173	0.0436448	0.270611	4	Potri.001G042400,Potri.005G139200,Potri.005G139300,Potri.007G044800	Potri.001G042400,Potri.005G139200,Potri.005G139300,Potri.007G044800
GO:0009653	anatomical structure morphogenesis	biological_process	4/277	1112/23934	0.310807	0.999079	1	4	Potri.001G159900,Potri.002G256300,Potri.010G131500,Potri.015G099200	Potri.001G159900,Potri.002G256300,Potri.010G131500,Potri.015G099200
GO:0016757	transferase activity, transferring glycosyl groups	molecular_function	4/277	819/23934	0.421999	0.98648	1	4	Potri.002G098400,Potri.006G120600,Potri.007G045400,Potri.008G028900	Potri.002G098400,Potri.006G120600,Potri.007G045400,Potri.008G028900
GO:0031984	organelle subcompartment	cellular_component	4/277	988/23934	0.349815	0.997034	1	4	Potri.001G393800,Potri.003G213700,Potri.011G047300,Potri.015G075902	Potri.001G393800,Potri.003G213700,Potri.011G047300,Potri.015G075902
GO:0043549	regulation of kinase activity	biological_process	4/277	104/23934	3.32324	0.0328379	0.237673	4	Potri.001G042400,Potri.005G139200,Potri.005G139300,Potri.007G044800	Potri.001G042400,Potri.005G139200,Potri.005G139300,Potri.007G044800
GO:0051347	positive regulation of transferase activity	biological_process	4/277	100/23934	3.45617	0.0290091	0.222857	4	Potri.001G042400,Potri.005G139200,Potri.005G139300,Potri.007G044800	Potri.001G042400,Potri.005G139200,Potri.005G139300,Potri.007G044800
GO:0003723	RNA binding	molecular_function	4/277	2103/23934	0.164345	1	1	4	Potri.002G139800,Potri.006G049400,Potri.008G086700,Potri.009G053632	Potri.002G139800,Potri.006G049400,Potri.008G086700,Potri.009G053632
GO:0016621	cinnamoyl-CoA reductase activity	molecular_function	3/277	19/23934	13.6428	0.00129531	0.0287133	3	Potri.001G045600,Potri.001G046100,Potri.001G046400	Potri.001G045600,Potri.001G046100,Potri.001G046400
GO:0005179	hormone activity	molecular_function	3/277	20/23934	12.9606	0.00151093	0.0322988	3	Potri.004G061300,Potri.011G070500,Potri.014G131800	Potri.004G061300,Potri.011G070500,Potri.014G131800
GO:0004806	triglyceride lipase activity	molecular_function	3/277	22/23934	11.7824	0.00200651	0.0405425	3	Potri.003G081500,Potri.014G027400,Potri.014G027500	Potri.003G081500,Potri.014G027400,Potri.014G027500
GO:0071395	cellular response to jasmonic acid stimulus	biological_process	3/277	92/23934	2.81753	0.0911658	0.3853	3	Potri.001G166200,Potri.007G079800,Potri.010G072300	Potri.001G166200,Potri.007G079800,Potri.010G072300
GO:0070482	response to oxygen levels	biological_process	3/277	90/23934	2.88014	0.086691	0.37804	3	Potri.006G137600,Potri.007G006200,Potri.017G134101	Potri.006G137600,Potri.007G006200,Potri.017G134101
GO:0036293	response to decreased oxygen levels	biological_process	3/277	88/23934	2.9456	0.0823128	0.367913	3	Potri.006G137600,Potri.007G006200,Potri.017G134101	Potri.006G137600,Potri.007G006200,Potri.017G134101
GO:0071241	cellular response to inorganic substance	biological_process	3/277	85/23934	3.04956	0.0759319	0.3522	3	Potri.001G235800,Potri.006G151600,Potri.016G008500	Potri.001G235800,Potri.006G151600,Potri.016G008500
GO:0030545	receptor regulator activity	molecular_function	3/277	35/23934	7.40609	0.00763523	0.0987892	3	Potri.004G061300,Potri.011G070500,Potri.014G131800	Potri.004G061300,Potri.011G070500,Potri.014G131800
GO:0030546	signaling receptor activator activity	molecular_function	3/277	35/23934	7.40609	0.00763523	0.0987892	3	Potri.004G061300,Potri.011G070500,Potri.014G131800	Potri.004G061300,Potri.011G070500,Potri.014G131800
GO:0001666	response to hypoxia	biological_process	3/277	84/23934	3.08587	0.0738557	0.346934	3	Potri.006G137600,Potri.007G006200,Potri.017G134101	Potri.006G137600,Potri.007G006200,Potri.017G134101
GO:0009867	jasmonic acid mediated signaling pathway	biological_process	3/277	82/23934	3.16113	0.0697813	0.332024	3	Potri.001G166200,Potri.007G079800,Potri.010G072300	Potri.001G166200,Potri.007G079800,Potri.010G072300
GO:0048018	receptor ligand activity	molecular_function	3/277	35/23934	7.40609	0.00763523	0.0987892	3	Potri.004G061300,Potri.011G070500,Potri.014G131800	Potri.004G061300,Potri.011G070500,Potri.014G131800
GO:0009314	response to radiation	biological_process	3/277	803/23934	0.322806	0.995707	1	3	Potri.009G033900,Potri.009G072900,Potri.010G035500	Potri.009G033900,Potri.009G072900,Potri.010G035500
GO:0009416	response to light stimulus	biological_process	3/277	769/23934	0.337078	0.994035	1	3	Potri.009G033900,Potri.009G072900,Potri.010G035500	Potri.009G033900,Potri.009G072900,Potri.010G035500
GO:0031418	L-ascorbic acid binding	molecular_function	3/277	43/23934	6.02821	0.0134556	0.143204	3	Potri.002G224100,Potri.006G151600,Potri.017G075100	Potri.002G224100,Potri.006G151600,Potri.017G075100
GO:0019637	organophosphate metabolic process	biological_process	3/277	724/23934	0.358029	0.990832	1	3	Potri.002G093300,Potri.007G045400,Potri.017G063500	Potri.002G093300,Potri.007G045400,Potri.017G063500
GO:2000280	regulation of root development	biological_process	3/277	68/23934	3.81196	0.0443308	0.270611	3	Potri.001G235800,Potri.004G061300,Potri.011G070500	Potri.001G235800,Potri.004G061300,Potri.011G070500
GO:0009451	RNA modification	biological_process	3/277	676/23934	0.383451	0.985612	1	3	Potri.002G139800,Potri.006G049400,Potri.009G053632	Potri.002G139800,Potri.006G049400,Potri.009G053632
GO:0071248	cellular response to metal ion	biological_process	3/277	66/23934	3.92747	0.0411555	0.27024	3	Potri.001G235800,Potri.006G151600,Potri.016G008500	Potri.001G235800,Potri.006G151600,Potri.016G008500
GO:0070647	protein modification by small protein conjugation or removal	biological_process	3/277	650/23934	0.398789	0.9817	1	3	Potri.006G202600,Potri.008G083300,Potri.019G091400	Potri.006G202600,Potri.008G083300,Potri.019G091400
GO:0090567	reproductive shoot system development	biological_process	3/277	636/23934	0.407568	0.979194	1	3	Potri.001G166200,Potri.007G006200,Potri.010G131500	Potri.001G166200,Potri.007G006200,Potri.010G131500
GO:0009908	flower development	biological_process	3/277	619/23934	0.418761	0.975711	1	3	Potri.001G166200,Potri.007G006200,Potri.010G131500	Potri.001G166200,Potri.007G006200,Potri.010G131500
GO:0008171	O-methyltransferase activity	molecular_function	3/277	64/23934	4.0502	0.0381	0.25661	3	Potri.011G059500,Potri.011G059600,Potri.019G102900	Potri.011G059500,Potri.011G059600,Potri.019G102900
GO:0060548	negative regulation of cell death	biological_process	3/277	61/23934	4.24939	0.0337441	0.237673	3	Potri.001G020600,Potri.003G159800,Potri.013G029100	Potri.001G020600,Potri.003G159800,Potri.013G029100
GO:1901137	carbohydrate derivative biosynthetic process	biological_process	3/277	606/23934	0.427744	0.972683	1	3	Potri.001G312700,Potri.002G098400,Potri.008G028900	Potri.001G312700,Potri.002G098400,Potri.008G028900
GO:0016620	oxidoreductase activity, acting on the aldehyde or oxo group of donors, NAD or NADP as acceptor	molecular_function	3/277	75/23934	3.45617	0.0563666	0.295774	3	Potri.001G045600,Potri.001G046100,Potri.001G046400	Potri.001G045600,Potri.001G046100,Potri.001G046400
GO:0032446	protein modification by small protein conjugation	biological_process	3/277	557/23934	0.465373	0.957762	1	3	Potri.006G202600,Potri.008G083300,Potri.019G091400	Potri.006G202600,Potri.008G083300,Potri.019G091400
GO:0007267	cell-cell signaling	biological_process	3/277	55/23934	4.71296	0.0258619	0.205088	3	Potri.012G140800,Potri.014G131800,Potri.015G143600	Potri.012G140800,Potri.014G131800,Potri.015G143600
GO:0055086	nucleobase-containing small molecule metabolic process	biological_process	3/277	524/23934	0.494681	0.943737	1	3	Potri.002G093300,Potri.006G086900,Potri.007G045400	Potri.002G093300,Potri.006G086900,Potri.007G045400
GO:0016567	protein ubiquitination	biological_process	3/277	508/23934	0.510262	0.935486	1	3	Potri.006G202600,Potri.008G083300,Potri.019G091400	Potri.006G202600,Potri.008G083300,Potri.019G091400
GO:0006812	cation transport	biological_process	3/277	490/23934	0.529006	0.924883	1	3	Potri.014G089700,Potri.018G012000,Potri.018G012100	Potri.014G089700,Potri.018G012000,Potri.018G012100
GO:0009694	jasmonic acid metabolic process	biological_process	3/277	49/23934	5.29006	0.0190989	0.181748	3	Potri.002G082400,Potri.010G057000,Potri.018G065600	Potri.002G082400,Potri.010G057000,Potri.018G065600
GO:0004190	aspartic-type endopeptidase activity	molecular_function	3/277	98/23934	2.64503	0.105146	0.41468	3	Potri.002G054900,Potri.006G232400,Potri.006G232500	Potri.002G054900,Potri.006G232400,Potri.006G232500
GO:0070001	aspartic-type peptidase activity	molecular_function	3/277	98/23934	2.64503	0.105146	0.41468	3	Potri.002G054900,Potri.006G232400,Potri.006G232500	Potri.002G054900,Potri.006G232400,Potri.006G232500
GO:0030170	pyridoxal phosphate binding	molecular_function	3/277	112/23934	2.3144	0.140686	0.466622	3	Potri.002G091500,Potri.002G163700,Potri.017G014100	Potri.002G091500,Potri.002G163700,Potri.017G014100
GO:0070279	vitamin B6 binding	molecular_function	3/277	112/23934	2.3144	0.140686	0.466622	3	Potri.002G091500,Potri.002G163700,Potri.017G014100	Potri.002G091500,Potri.002G163700,Potri.017G014100
GO:0036294	cellular response to decreased oxygen levels	biological_process	3/277	49/23934	5.29006	0.0190989	0.181748	3	Potri.006G137600,Potri.007G006200,Potri.017G134101	Potri.006G137600,Potri.007G006200,Potri.017G134101
GO:0071453	cellular response to oxygen levels	biological_process	3/277	49/23934	5.29006	0.0190989	0.181748	3	Potri.006G137600,Potri.007G006200,Potri.017G134101	Potri.006G137600,Potri.007G006200,Potri.017G134101
GO:0006520	cellular amino acid metabolic process	biological_process	3/277	488/23934	0.531174	0.923612	1	3	Potri.005G043400,Potri.009G072900,Potri.017G014100	Potri.005G043400,Potri.009G072900,Potri.017G014100
GO:0015085	calcium ion transmembrane transporter activity	molecular_function	3/277	119/23934	2.17826	0.159777	0.504025	3	Potri.001G020600,Potri.018G012000,Potri.018G012100	Potri.001G020600,Potri.018G012000,Potri.018G012100
GO:0051301	cell division	biological_process	3/277	472/23934	0.54918	0.912712	1	3	Potri.003G081200,Potri.004G095700,Potri.013G114900	Potri.003G081200,Potri.004G095700,Potri.013G114900
GO:0019725	cellular homeostasis	biological_process	3/277	454/23934	0.570954	0.898782	1	3	Potri.014G089700,Potri.017G063500,Potri.017G083000	Potri.014G089700,Potri.017G063500,Potri.017G083000
GO:0022839	ion gated channel activity	molecular_function	3/277	124/23934	2.09043	0.173869	0.525527	3	Potri.001G331700,Potri.018G012000,Potri.018G012100	Potri.001G331700,Potri.018G012000,Potri.018G012100
GO:0022836	gated channel activity	molecular_function	3/277	135/23934	1.9201	0.205993	0.573917	3	Potri.001G331700,Potri.018G012000,Potri.018G012100	Potri.001G331700,Potri.018G012000,Potri.018G012100
GO:0018958	phenol-containing compound metabolic process	biological_process	3/277	45/23934	5.76029	0.0152131	0.151617	3	Potri.005G200600,Potri.007G037066,Potri.011G071100	Potri.005G200600,Potri.007G037066,Potri.011G071100
GO:0071456	cellular response to hypoxia	biological_process	3/277	45/23934	5.76029	0.0152131	0.151617	3	Potri.006G137600,Potri.007G006200,Potri.017G134101	Potri.006G137600,Potri.007G006200,Potri.017G134101
GO:0010646	regulation of cell communication	biological_process	3/277	436/23934	0.594525	0.88289	1	3	Potri.001G062500,Potri.001G166200,Potri.007G044800	Potri.001G062500,Potri.001G166200,Potri.007G044800
GO:0005216	ion channel activity	molecular_function	3/277	154/23934	1.6832	0.264106	0.651431	3	Potri.001G331700,Potri.018G012000,Potri.018G012100	Potri.001G331700,Potri.018G012000,Potri.018G012100
GO:0040008	regulation of growth	biological_process	3/277	434/23934	0.597265	0.880994	1	3	Potri.001G083900,Potri.010G035500,Potri.014G131800	Potri.001G083900,Potri.010G035500,Potri.014G131800
GO:0023051	regulation of signaling	biological_process	3/277	430/23934	0.602821	0.877121	1	3	Potri.001G062500,Potri.001G166200,Potri.007G044800	Potri.001G062500,Potri.001G166200,Potri.007G044800
GO:0010498	proteasomal protein catabolic process	biological_process	3/277	426/23934	0.608481	0.873136	1	3	Potri.001G162000,Potri.018G098000,Potri.019G091400	Potri.001G162000,Potri.018G098000,Potri.019G091400
GO:0009966	regulation of signal transduction	biological_process	3/277	424/23934	0.611351	0.871101	1	3	Potri.001G062500,Potri.001G166200,Potri.007G044800	Potri.001G062500,Potri.001G166200,Potri.007G044800
GO:0048229	gametophyte development	biological_process	3/277	422/23934	0.614249	0.869037	1	3	Potri.001G159900,Potri.001G166200,Potri.011G160400	Potri.001G159900,Potri.001G166200,Potri.011G160400
GO:0043161	proteasome-mediated ubiquitin-dependent protein catabolic process	biological_process	3/277	412/23934	0.629158	0.858279	1	3	Potri.001G162000,Potri.018G098000,Potri.019G091400	Potri.001G162000,Potri.018G098000,Potri.019G091400
GO:0001134	transcription regulator recruiting activity	molecular_function	3/277	172/23934	1.50705	0.320751	0.719008	3	Potri.004G086300,Potri.005G224100,Potri.019G018200	Potri.004G086300,Potri.005G224100,Potri.019G018200
GO:0001135	RNA polymerase II transcription regulator recruiting activity	molecular_function	3/277	172/23934	1.50705	0.320751	0.719008	3	Potri.004G086300,Potri.005G224100,Potri.019G018200	Potri.004G086300,Potri.005G224100,Potri.019G018200
GO:0050801	ion homeostasis	biological_process	3/277	396/23934	0.654578	0.839464	1	3	Potri.001G020600,Potri.014G089700,Potri.017G063500	Potri.001G020600,Potri.014G089700,Potri.017G063500
GO:1900673	olefin metabolic process	biological_process	3/277	38/23934	6.82139	0.0095945	0.113852	3	Potri.002G163700,Potri.002G224100,Potri.006G151600	Potri.002G163700,Potri.002G224100,Potri.006G151600
GO:1900674	olefin biosynthetic process	biological_process	3/277	36/23934	7.20036	0.00825911	0.105019	3	Potri.002G163700,Potri.002G224100,Potri.006G151600	Potri.002G163700,Potri.002G224100,Potri.006G151600
GO:0007166	cell surface receptor signaling pathway	biological_process	3/277	356/23934	0.728126	0.782859	1	3	Potri.003G066300,Potri.004G175100,Potri.019G103900	Potri.003G066300,Potri.004G175100,Potri.019G103900
GO:0009692	ethylene metabolic process	biological_process	3/277	35/23934	7.40609	0.00763523	0.0987892	3	Potri.002G163700,Potri.002G224100,Potri.006G151600	Potri.002G163700,Potri.002G224100,Potri.006G151600
GO:0009693	ethylene biosynthetic process	biological_process	3/277	35/23934	7.40609	0.00763523	0.0987892	3	Potri.002G163700,Potri.002G224100,Potri.006G151600	Potri.002G163700,Potri.002G224100,Potri.006G151600
GO:0043449	cellular alkene metabolic process	biological_process	3/277	35/23934	7.40609	0.00763523	0.0987892	3	Potri.002G163700,Potri.002G224100,Potri.006G151600	Potri.002G163700,Potri.002G224100,Potri.006G151600
GO:0009705	plant-type vacuole membrane	cellular_component	3/277	182/23934	1.42425	0.352352	0.753216	3	Potri.001G020600,Potri.001G331700,Potri.009G017900	Potri.001G020600,Potri.001G331700,Potri.009G017900
GO:0043450	alkene biosynthetic process	biological_process	3/277	35/23934	7.40609	0.00763523	0.0987892	3	Potri.002G163700,Potri.002G224100,Potri.006G151600	Potri.002G163700,Potri.002G224100,Potri.006G151600
GO:0030001	metal ion transport	biological_process	3/277	348/23934	0.744865	0.76975	1	3	Potri.014G089700,Potri.018G012000,Potri.018G012100	Potri.014G089700,Potri.018G012000,Potri.018G012100
GO:0000287	magnesium ion binding	molecular_function	3/277	186/23934	1.39362	0.364955	0.759649	3	Potri.011G031800,Potri.015G085500,Potri.017G063500	Potri.011G031800,Potri.015G085500,Potri.017G063500
GO:0015293	symporter activity	molecular_function	3/277	186/23934	1.39362	0.364955	0.759649	3	Potri.001G331700,Potri.002G079400,Potri.007G027900	Potri.001G331700,Potri.002G079400,Potri.007G027900
GO:0016098	monoterpenoid metabolic process	biological_process	3/277	34/23934	7.62391	0.00704019	0.0987892	3	Potri.002G098400,Potri.012G105600,Potri.012G105700	Potri.002G098400,Potri.012G105600,Potri.012G105700
GO:0016099	monoterpenoid biosynthetic process	biological_process	3/277	34/23934	7.62391	0.00704019	0.0987892	3	Potri.002G098400,Potri.012G105600,Potri.012G105700	Potri.002G098400,Potri.012G105600,Potri.012G105700
GO:0005342	organic acid transmembrane transporter activity	molecular_function	3/277	196/23934	1.32252	0.396262	0.796304	3	Potri.002G079400,Potri.009G017900,Potri.017G083700	Potri.002G079400,Potri.009G017900,Potri.017G083700
GO:0046943	carboxylic acid transmembrane transporter activity	molecular_function	3/277	196/23934	1.32252	0.396262	0.796304	3	Potri.002G079400,Potri.009G017900,Potri.017G083700	Potri.002G079400,Potri.009G017900,Potri.017G083700
GO:0016765	transferase activity, transferring alkyl or aryl (other than methyl) groups	molecular_function	3/277	197/23934	1.3158	0.399373	0.796792	3	Potri.001G312700,Potri.010G035500,Potri.011G113000	Potri.001G312700,Potri.010G035500,Potri.011G113000
GO:0021700	developmental maturation	biological_process	3/277	278/23934	0.932421	0.62666	0.988196	3	Potri.002G163700,Potri.002G224100,Potri.009G033900	Potri.002G163700,Potri.002G224100,Potri.009G033900
GO:0046777	protein autophosphorylation	biological_process	3/277	258/23934	1.0047	0.576145	0.948985	3	Potri.004G095700,Potri.007G044800,Potri.011G049600	Potri.004G095700,Potri.007G044800,Potri.011G049600
GO:0009408	response to heat	biological_process	3/277	242/23934	1.07113	0.532806	0.915955	3	Potri.003G159800,Potri.006G001301,Potri.016G126100	Potri.003G159800,Potri.006G001301,Potri.016G126100
GO:0071695	anatomical structure maturation	biological_process	3/277	241/23934	1.07557	0.530016	0.914343	3	Potri.002G163700,Potri.002G224100,Potri.009G033900	Potri.002G163700,Potri.002G224100,Potri.009G033900
GO:0044282	small molecule catabolic process	biological_process	3/277	226/23934	1.14696	0.487099	0.882643	3	Potri.009G033900,Potri.009G072900,Potri.017G014100	Potri.009G033900,Potri.009G072900,Potri.017G014100
GO:0031667	response to nutrient levels	biological_process	3/277	223/23934	1.16239	0.478291	0.875667	3	Potri.006G151600,Potri.008G086700,Potri.009G072900	Potri.006G151600,Potri.008G086700,Potri.009G072900
GO:0046658	anchored component of plasma membrane	cellular_component	3/277	222/23934	1.16763	0.475339	0.872045	3	Potri.001G255100,Potri.006G067300,Potri.006G204200	Potri.001G255100,Potri.006G067300,Potri.006G204200
GO:0090696	post-embryonic plant organ development	biological_process	3/277	214/23934	1.21128	0.451459	0.841849	3	Potri.010G035500,Potri.010G131500,Potri.015G099200	Potri.010G035500,Potri.010G131500,Potri.015G099200
GO:0042440	pigment metabolic process	biological_process	3/277	211/23934	1.2285	0.442391	0.829131	3	Potri.001G100200,Potri.008G086700,Potri.011G047300	Potri.001G100200,Potri.008G086700,Potri.011G047300
GO:0008757	S-adenosylmethionine-dependent methyltransferase activity	molecular_function	3/277	239/23934	1.08457	0.524408	0.912323	3	Potri.006G042200,Potri.011G059500,Potri.011G059600	Potri.006G042200,Potri.011G059500,Potri.011G059600
GO:0044703	multi-organism reproductive process	biological_process	3/277	203/23934	1.27691	0.417938	0.807795	3	Potri.001G159900,Potri.003G083200,Potri.004G181700	Potri.001G159900,Potri.003G083200,Potri.004G181700
GO:0008037	cell recognition	biological_process	3/277	198/23934	1.30916	0.402479	0.796854	3	Potri.001G412400,Potri.011G125651,Potri.012G034901	Potri.001G412400,Potri.011G125651,Potri.012G034901
GO:0008514	organic anion transmembrane transporter activity	molecular_function	3/277	248/23934	1.04521	0.54935	0.931583	3	Potri.002G079400,Potri.009G017900,Potri.017G083700	Potri.002G079400,Potri.009G017900,Potri.017G083700
GO:0005615	extracellular space	cellular_component	3/277	255/23934	1.01652	0.568211	0.943819	3	Potri.006G188400,Potri.010G131500,Potri.012G033866	Potri.006G188400,Potri.010G131500,Potri.012G033866
GO:0009875	pollen-pistil interaction	biological_process	3/277	198/23934	1.30916	0.402479	0.796854	3	Potri.001G412400,Potri.011G125651,Potri.012G034901	Potri.001G412400,Potri.011G125651,Potri.012G034901
GO:0005887	integral component of plasma membrane	cellular_component	3/277	260/23934	0.996973	0.581384	0.948985	3	Potri.001G020600,Potri.002G099600,Potri.010G222700	Potri.001G020600,Potri.002G099600,Potri.010G222700
GO:0042803	protein homodimerization activity	molecular_function	3/277	275/23934	0.942593	0.619352	0.981251	3	Potri.001G062500,Potri.008G068700,Potri.009G072900	Potri.001G062500,Potri.008G068700,Potri.009G072900
GO:0019953	sexual reproduction	biological_process	3/277	197/23934	1.3158	0.399373	0.796792	3	Potri.001G159900,Potri.003G083200,Potri.004G181700	Potri.001G159900,Potri.003G083200,Potri.004G181700
GO:0008134	transcription factor binding	molecular_function	3/277	281/23934	0.922466	0.633872	0.993583	3	Potri.004G086300,Potri.005G224100,Potri.019G018200	Potri.004G086300,Potri.005G224100,Potri.019G018200
GO:0000981	DNA-binding transcription factor activity, RNA polymerase II-specific	molecular_function	3/277	302/23934	0.858321	0.68163	1	3	Potri.004G086300,Potri.005G224100,Potri.019G018200	Potri.004G086300,Potri.005G224100,Potri.019G018200
GO:0016874	ligase activity	molecular_function	3/277	306/23934	0.847101	0.690184	1	3	Potri.007G045400,Potri.009G072900,Potri.010G057000	Potri.007G045400,Potri.009G072900,Potri.010G057000
GO:0046873	metal ion transmembrane transporter activity	molecular_function	3/277	308/23934	0.841601	0.694396	1	3	Potri.001G020600,Potri.018G012000,Potri.018G012100	Potri.001G020600,Potri.018G012000,Potri.018G012100
GO:0022853	active ion transmembrane transporter activity	molecular_function	3/277	323/23934	0.802517	0.724619	1	3	Potri.001G020600,Potri.001G331700,Potri.007G027900	Potri.001G020600,Potri.001G331700,Potri.007G027900
GO:0048544	recognition of pollen	biological_process	3/277	189/23934	1.3715	0.374381	0.770171	3	Potri.001G412400,Potri.011G125651,Potri.012G034901	Potri.001G412400,Potri.011G125651,Potri.012G034901
GO:0050776	regulation of immune response	biological_process	3/277	186/23934	1.39362	0.364955	0.759649	3	Potri.001G062500,Potri.002G082400,Potri.006G137600	Potri.001G062500,Potri.002G082400,Potri.006G137600
GO:0031969	chloroplast membrane	cellular_component	3/277	376/23934	0.689396	0.812959	1	3	Potri.001G100200,Potri.009G069400,Potri.010G187800	Potri.001G100200,Potri.009G069400,Potri.010G187800
GO:0042170	plastid membrane	cellular_component	3/277	383/23934	0.676796	0.82263	1	3	Potri.001G100200,Potri.009G069400,Potri.010G187800	Potri.001G100200,Potri.009G069400,Potri.010G187800
GO:0031669	cellular response to nutrient levels	biological_process	3/277	184/23934	1.40877	0.358658	0.756247	3	Potri.006G151600,Potri.008G086700,Potri.009G072900	Potri.006G151600,Potri.008G086700,Potri.009G072900
GO:0051240	positive regulation of multicellular organismal process	biological_process	3/277	182/23934	1.42425	0.352352	0.753216	3	Potri.006G188400,Potri.007G044800,Potri.019G005256	Potri.006G188400,Potri.007G044800,Potri.019G005256
GO:0032103	positive regulation of response to external stimulus	biological_process	3/277	180/23934	1.44007	0.346039	0.749498	3	Potri.006G137600,Potri.006G214300,Potri.019G005256	Potri.006G137600,Potri.006G214300,Potri.019G005256
GO:0042594	response to starvation	biological_process	3/277	180/23934	1.44007	0.346039	0.749498	3	Potri.006G151600,Potri.008G086700,Potri.009G072900	Potri.006G151600,Potri.008G086700,Potri.009G072900
GO:0043902	positive regulation of multi-organism process	biological_process	3/277	180/23934	1.44007	0.346039	0.749498	3	Potri.006G137600,Potri.006G214300,Potri.019G005256	Potri.006G137600,Potri.006G214300,Potri.019G005256
GO:0046148	pigment biosynthetic process	biological_process	3/277	179/23934	1.44812	0.342881	0.745943	3	Potri.001G100200,Potri.008G086700,Potri.011G047300	Potri.001G100200,Potri.008G086700,Potri.011G047300
GO:0031349	positive regulation of defense response	biological_process	3/277	178/23934	1.45625	0.339721	0.745668	3	Potri.006G137600,Potri.006G214300,Potri.019G005256	Potri.006G137600,Potri.006G214300,Potri.019G005256
GO:0048511	rhythmic process	biological_process	3/277	178/23934	1.45625	0.339721	0.745668	3	Potri.001G045600,Potri.001G046100,Potri.001G046400	Potri.001G045600,Potri.001G046100,Potri.001G046400
GO:0002833	positive regulation of response to biotic stimulus	biological_process	3/277	173/23934	1.49834	0.323913	0.724995	3	Potri.006G137600,Potri.006G214300,Potri.019G005256	Potri.006G137600,Potri.006G214300,Potri.019G005256
GO:0008202	steroid metabolic process	biological_process	3/277	170/23934	1.52478	0.314428	0.713509	3	Potri.004G148600,Potri.004G148900,Potri.009G033900	Potri.004G148600,Potri.004G148900,Potri.009G033900
GO:0042578	phosphoric ester hydrolase activity	molecular_function	3/277	485/23934	0.53446	0.921668	1	3	Potri.006G086900,Potri.008G196800,Potri.017G063500	Potri.006G086900,Potri.008G196800,Potri.017G063500
GO:0016054	organic acid catabolic process	biological_process	3/277	170/23934	1.52478	0.314428	0.713509	3	Potri.009G033900,Potri.009G072900,Potri.017G014100	Potri.009G033900,Potri.009G072900,Potri.017G014100
GO:0046395	carboxylic acid catabolic process	biological_process	3/277	170/23934	1.52478	0.314428	0.713509	3	Potri.009G033900,Potri.009G072900,Potri.017G014100	Potri.009G033900,Potri.009G072900,Potri.017G014100
GO:0045088	regulation of innate immune response	biological_process	3/277	168/23934	1.54293	0.308107	0.707879	3	Potri.001G062500,Potri.002G082400,Potri.006G137600	Potri.001G062500,Potri.002G082400,Potri.006G137600
GO:0010941	regulation of cell death	biological_process	3/277	162/23934	1.60008	0.289183	0.680294	3	Potri.001G020600,Potri.003G159800,Potri.013G029100	Potri.001G020600,Potri.003G159800,Potri.013G029100
GO:0044436	thylakoid part	cellular_component	3/277	544/23934	0.476494	0.952679	1	3	Potri.001G393800,Potri.011G047300,Potri.015G075902	Potri.001G393800,Potri.011G047300,Potri.015G075902
GO:0009267	cellular response to starvation	biological_process	3/277	160/23934	1.62008	0.282893	0.674098	3	Potri.006G151600,Potri.008G086700,Potri.009G072900	Potri.006G151600,Potri.008G086700,Potri.009G072900
GO:0098656	anion transmembrane transport	biological_process	3/277	150/23934	1.72809	0.25167	0.63993	3	Potri.001G331700,Potri.002G079400,Potri.017G083700	Potri.001G331700,Potri.002G079400,Potri.017G083700
GO:0048528	post-embryonic root development	biological_process	3/277	142/23934	1.82544	0.22709	0.605709	3	Potri.010G035500,Potri.010G131500,Potri.015G099200	Potri.010G035500,Potri.010G131500,Potri.015G099200
GO:0007623	circadian rhythm	biological_process	3/277	136/23934	1.90598	0.208979	0.576157	3	Potri.001G045600,Potri.001G046100,Potri.001G046400	Potri.001G045600,Potri.001G046100,Potri.001G046400
GO:0015698	inorganic anion transport	biological_process	3/277	122/23934	2.1247	0.16819	0.514849	3	Potri.001G331700,Potri.004G061300,Potri.011G070500	Potri.001G331700,Potri.004G061300,Potri.011G070500
GO:0016125	sterol metabolic process	biological_process	3/277	120/23934	2.16011	0.162567	0.509101	3	Potri.004G148600,Potri.004G148900,Potri.009G033900	Potri.004G148600,Potri.004G148900,Potri.009G033900
GO:0048527	lateral root development	biological_process	3/277	118/23934	2.19672	0.157003	0.50017	3	Potri.010G035500,Potri.010G131500,Potri.015G099200	Potri.010G035500,Potri.010G131500,Potri.015G099200
GO:1901699	cellular response to nitrogen compound	biological_process	3/277	117/23934	2.2155	0.154243	0.493511	3	Potri.006G151600,Potri.018G012000,Potri.018G012100	Potri.006G151600,Potri.018G012000,Potri.018G012100
GO:0080167	response to karrikin	biological_process	3/277	116/23934	2.23459	0.151499	0.486844	3	Potri.006G101100,Potri.007G108301,Potri.010G035500	Potri.006G101100,Potri.007G108301,Potri.010G035500
GO:0031410	cytoplasmic vesicle	cellular_component	3/277	831/23934	0.311929	0.996735	1	3	Potri.004G065400,Potri.006G042200,Potri.006G214300	Potri.004G065400,Potri.006G042200,Potri.006G214300
GO:0097708	intracellular vesicle	cellular_component	3/277	835/23934	0.310435	0.996861	1	3	Potri.004G065400,Potri.006G042200,Potri.006G214300	Potri.004G065400,Potri.006G042200,Potri.006G214300
GO:0016818	hydrolase activity, acting on acid anhydrides, in phosphorus-containing anhydrides	molecular_function	3/277	919/23934	0.28206	0.998637	1	3	Potri.006G169000,Potri.008G134000,Potri.008G196800	Potri.006G169000,Potri.008G134000,Potri.008G196800
GO:0016817	hydrolase activity, acting on acid anhydrides	molecular_function	3/277	925/23934	0.28023	0.998717	1	3	Potri.006G169000,Potri.008G134000,Potri.008G196800	Potri.006G169000,Potri.008G134000,Potri.008G196800
GO:0031982	vesicle	cellular_component	3/277	951/23934	0.272569	0.999013	1	3	Potri.004G065400,Potri.006G042200,Potri.006G214300	Potri.004G065400,Potri.006G042200,Potri.006G214300
GO:0048032	galacturonate binding	molecular_function	2/277	2/23934	86.4043	0.000133468	0.00562471	2	Potri.012G140800,Potri.015G143600	Potri.012G140800,Potri.015G143600
GO:0018458	isopiperitenol dehydrogenase activity	molecular_function	2/277	5/23934	34.5617	0.00130427	0.0287133	2	Potri.012G105600,Potri.012G105700	Potri.012G105600,Potri.012G105700
GO:0018459	carveol dehydrogenase activity	molecular_function	2/277	5/23934	34.5617	0.00130427	0.0287133	2	Potri.012G105600,Potri.012G105700	Potri.012G105600,Potri.012G105700
GO:0044242	cellular lipid catabolic process	biological_process	2/277	97/23934	1.78153	0.309588	0.709381	2	Potri.009G033900,Potri.017G063500	Potri.009G033900,Potri.017G063500
GO:0022607	cellular component assembly	biological_process	2/277	886/23934	0.195044	0.999679	1	2	Potri.001G159900,Potri.008G196800	Potri.001G159900,Potri.008G196800
GO:0051641	cellular localization	biological_process	2/277	881/23934	0.196151	0.999661	1	2	Potri.004G065400,Potri.013G114900	Potri.004G065400,Potri.013G114900
GO:0047987	hydroperoxide dehydratase activity	molecular_function	2/277	6/23934	28.8014	0.00194145	0.0397729	2	Potri.004G148600,Potri.004G148900	Potri.004G148600,Potri.004G148900
GO:0031320	hexitol dehydrogenase activity	molecular_function	2/277	7/23934	24.687	0.00269729	0.0497314	2	Potri.001G268600,Potri.009G063300	Potri.001G268600,Potri.009G063300
GO:0046029	mannitol dehydrogenase activity	molecular_function	2/277	7/23934	24.687	0.00269729	0.0497314	2	Potri.001G268600,Potri.009G063300	Potri.001G268600,Potri.009G063300
GO:0046423	allene-oxide cyclase activity	molecular_function	2/277	7/23934	24.687	0.00269729	0.0497314	2	Potri.004G148600,Potri.004G148900	Potri.004G148600,Potri.004G148900
GO:0071417	cellular response to organonitrogen compound	biological_process	2/277	87/23934	1.98631	0.266784	0.656766	2	Potri.018G012000,Potri.018G012100	Potri.018G012000,Potri.018G012100
GO:0043603	cellular amide metabolic process	biological_process	2/277	860/23934	0.20094	0.999573	1	2	Potri.009G072900,Potri.010G035500	Potri.009G072900,Potri.010G035500
GO:0009815	1-aminocyclopropane-1-carboxylate oxidase activity	molecular_function	2/277	9/23934	19.201	0.00455372	0.0707025	2	Potri.002G224100,Potri.006G151600	Potri.002G224100,Potri.006G151600
GO:0009063	cellular amino acid catabolic process	biological_process	2/277	85/23934	2.03304	0.258204	0.648025	2	Potri.009G072900,Potri.017G014100	Potri.009G072900,Potri.017G014100
GO:0102303	resveratrol 3,5-O-dimethyltransferase activity	molecular_function	2/277	12/23934	14.4007	0.00815951	0.104655	2	Potri.011G059500,Potri.011G059600	Potri.011G059500,Potri.011G059600
GO:0009975	cyclase activity	molecular_function	2/277	16/23934	10.8005	0.0143909	0.150058	2	Potri.004G148600,Potri.004G148900	Potri.004G148600,Potri.004G148900
GO:0051607	defense response to virus	biological_process	2/277	85/23934	2.03304	0.258204	0.648025	2	Potri.006G204200,Potri.017G134101	Potri.006G204200,Potri.017G134101
GO:0016717	oxidoreductase activity, acting on paired donors, with oxidation of a pair of donors resulting in the reduction of molecular oxygen to two molecules of water	molecular_function	2/277	19/23934	9.09519	0.0200459	0.184798	2	Potri.005G187600,Potri.010G187800	Potri.005G187600,Potri.010G187800
GO:1900424	regulation of defense response to bacterium	biological_process	2/277	83/23934	2.08203	0.249628	0.63993	2	Potri.006G214300,Potri.019G005256	Potri.006G214300,Potri.019G005256
GO:0006816	calcium ion transport	biological_process	2/277	80/23934	2.16011	0.236783	0.62145	2	Potri.018G012000,Potri.018G012100	Potri.018G012000,Potri.018G012100
GO:0010037	response to carbon dioxide	biological_process	2/277	8/23934	21.6011	0.00356897	0.0598208	2	Potri.004G061300,Potri.011G070500	Potri.004G061300,Potri.011G070500
GO:0045335	phagocytic vesicle	cellular_component	2/277	21/23934	8.22898	0.0242483	0.197603	2	Potri.006G042200,Potri.006G214300	Potri.006G042200,Potri.006G214300
GO:0072347	response to anesthetic	biological_process	2/277	8/23934	21.6011	0.00356897	0.0598208	2	Potri.004G061300,Potri.011G070500	Potri.004G061300,Potri.011G070500
GO:0016641	oxidoreductase activity, acting on the CH-NH2 group of donors, oxygen as acceptor	molecular_function	2/277	25/23934	6.91235	0.0336112	0.237673	2	Potri.002G224100,Potri.006G151600	Potri.002G224100,Potri.006G151600
GO:0033293	monocarboxylic acid binding	molecular_function	2/277	28/23934	6.17174	0.0414062	0.27024	2	Potri.012G140800,Potri.015G143600	Potri.012G140800,Potri.015G143600
GO:0009888	tissue development	biological_process	2/277	741/23934	0.23321	0.998443	1	2	Potri.002G256300,Potri.015G099200	Potri.002G256300,Potri.015G099200
GO:0030139	endocytic vesicle	cellular_component	2/277	29/23934	5.95892	0.0441411	0.270611	2	Potri.006G042200,Potri.006G214300	Potri.006G042200,Potri.006G214300
GO:0003333	amino acid transmembrane transport	biological_process	2/277	74/23934	2.33525	0.211225	0.581263	2	Potri.002G079400,Potri.017G083700	Potri.002G079400,Potri.017G083700
GO:0043200	response to amino acid	biological_process	2/277	72/23934	2.40012	0.202766	0.566439	2	Potri.018G012000,Potri.018G012100	Potri.018G012000,Potri.018G012100
GO:0007049	cell cycle	biological_process	2/277	681/23934	0.253757	0.99704	1	2	Potri.001G159900,Potri.004G095700	Potri.001G159900,Potri.004G095700
GO:0055081	anion homeostasis	biological_process	2/277	68/23934	2.5413	0.185976	0.544574	2	Potri.001G020600,Potri.017G063500	Potri.001G020600,Potri.017G063500
GO:0070727	cellular macromolecule localization	biological_process	2/277	630/23934	0.274299	0.994924	1	2	Potri.004G065400,Potri.013G114900	Potri.004G065400,Potri.013G114900
GO:0071230	cellular response to amino acid stimulus	biological_process	2/277	62/23934	2.78724	0.161213	0.505935	2	Potri.018G012000,Potri.018G012100	Potri.018G012000,Potri.018G012100
GO:0010629	negative regulation of gene expression	biological_process	2/277	605/23934	0.285634	0.993403	1	2	Potri.004G086300,Potri.015G099200	Potri.004G086300,Potri.015G099200
GO:0031524	menthol metabolic process	biological_process	2/277	6/23934	28.8014	0.00194145	0.0397729	2	Potri.012G105600,Potri.012G105700	Potri.012G105600,Potri.012G105700
GO:0031525	menthol biosynthetic process	biological_process	2/277	6/23934	28.8014	0.00194145	0.0397729	2	Potri.012G105600,Potri.012G105700	Potri.012G105600,Potri.012G105700
GO:0048827	phyllome development	biological_process	2/277	596/23934	0.289947	0.992753	1	2	Potri.002G091500,Potri.013G114900	Potri.002G091500,Potri.013G114900
GO:0009835	fruit ripening	biological_process	2/277	58/23934	2.97946	0.145073	0.477641	2	Potri.002G163700,Potri.002G224100	Potri.002G163700,Potri.002G224100
GO:1900055	regulation of leaf senescence	biological_process	2/277	57/23934	3.03173	0.141094	0.466622	2	Potri.007G044800,Potri.019G005256	Potri.007G044800,Potri.019G005256
GO:0016638	oxidoreductase activity, acting on the CH-NH2 group of donors	molecular_function	2/277	41/23934	4.21485	0.0815281	0.365514	2	Potri.002G224100,Potri.006G151600	Potri.002G224100,Potri.006G151600
GO:0003714	transcription corepressor activity	molecular_function	2/277	43/23934	4.01881	0.0884621	0.37804	2	Potri.001G062500,Potri.001G166200	Potri.001G062500,Potri.001G166200
GO:0010333	terpene synthase activity	molecular_function	2/277	44/23934	3.92747	0.0919927	0.387683	2	Potri.011G031800,Potri.015G085500	Potri.011G031800,Potri.015G085500
GO:0016192	vesicle-mediated transport	biological_process	2/277	568/23934	0.304241	0.990306	1	2	Potri.004G065400,Potri.006G214300	Potri.004G065400,Potri.006G214300
GO:2000070	regulation of response to water deprivation	biological_process	2/277	56/23934	3.08587	0.137138	0.466622	2	Potri.010G035500,Potri.013G135600	Potri.010G035500,Potri.013G135600
GO:0016838	carbon-oxygen lyase activity, acting on phosphates	molecular_function	2/277	50/23934	3.45617	0.113979	0.428876	2	Potri.011G031800,Potri.015G085500	Potri.011G031800,Potri.015G085500
GO:0055114	oxidation-reduction process	biological_process	2/277	530/23934	0.326054	0.985664	1	2	Potri.006G137600,Potri.018G065600	Potri.006G137600,Potri.018G065600
GO:0009817	defense response to fungus, incompatible interaction	biological_process	2/277	53/23934	3.26054	0.125429	0.45014	2	Potri.001G102400,Potri.007G037066	Potri.001G102400,Potri.007G037066
GO:0010039	response to iron ion	biological_process	2/277	53/23934	3.26054	0.125429	0.45014	2	Potri.006G151600,Potri.016G008500	Potri.006G151600,Potri.016G008500
GO:0044262	cellular carbohydrate metabolic process	biological_process	2/277	507/23934	0.340845	0.981872	1	2	Potri.003G112600,Potri.017G063500	Potri.003G112600,Potri.017G063500
GO:0004970	ionotropic glutamate receptor activity	molecular_function	2/277	57/23934	3.03173	0.141094	0.466622	2	Potri.018G012000,Potri.018G012100	Potri.018G012000,Potri.018G012100
GO:0005230	extracellular ligand-gated ion channel activity	molecular_function	2/277	57/23934	3.03173	0.141094	0.466622	2	Potri.018G012000,Potri.018G012100	Potri.018G012000,Potri.018G012100
GO:0008066	glutamate receptor activity	molecular_function	2/277	57/23934	3.03173	0.141094	0.466622	2	Potri.018G012000,Potri.018G012100	Potri.018G012000,Potri.018G012100
GO:0022824	transmitter-gated ion channel activity	molecular_function	2/277	57/23934	3.03173	0.141094	0.466622	2	Potri.018G012000,Potri.018G012100	Potri.018G012000,Potri.018G012100
GO:0022835	transmitter-gated channel activity	molecular_function	2/277	57/23934	3.03173	0.141094	0.466622	2	Potri.018G012000,Potri.018G012100	Potri.018G012000,Potri.018G012100
GO:0030594	neurotransmitter receptor activity	molecular_function	2/277	57/23934	3.03173	0.141094	0.466622	2	Potri.018G012000,Potri.018G012100	Potri.018G012000,Potri.018G012100
GO:0016998	cell wall macromolecule catabolic process	biological_process	2/277	50/23934	3.45617	0.113979	0.428876	2	Potri.004G182000,Potri.019G093800	Potri.004G182000,Potri.019G093800
GO:0001046	core promoter sequence-specific DNA binding	molecular_function	2/277	58/23934	2.97946	0.145073	0.477641	2	Potri.004G086300,Potri.015G099200	Potri.004G086300,Potri.015G099200
GO:1902025	nitrate import	biological_process	2/277	5/23934	34.5617	0.00130427	0.0287133	2	Potri.004G061300,Potri.011G070500	Potri.004G061300,Potri.011G070500
GO:1900426	positive regulation of defense response to bacterium	biological_process	2/277	49/23934	3.52671	0.110226	0.417952	2	Potri.006G214300,Potri.019G005256	Potri.006G214300,Potri.019G005256
GO:0016702	oxidoreductase activity, acting on single donors with incorporation of molecular oxygen, incorporation of two atoms of oxygen	molecular_function	2/277	63/23934	2.74299	0.165298	0.514849	2	Potri.001G393800,Potri.005G032400	Potri.001G393800,Potri.005G032400
GO:0001047	core promoter binding	molecular_function	2/277	66/23934	2.61831	0.177658	0.52982	2	Potri.004G086300,Potri.015G099200	Potri.004G086300,Potri.015G099200
GO:0015276	ligand-gated ion channel activity	molecular_function	2/277	66/23934	2.61831	0.177658	0.52982	2	Potri.018G012000,Potri.018G012100	Potri.018G012000,Potri.018G012100
GO:0022834	ligand-gated channel activity	molecular_function	2/277	66/23934	2.61831	0.177658	0.52982	2	Potri.018G012000,Potri.018G012100	Potri.018G012000,Potri.018G012100
GO:0008483	transaminase activity	molecular_function	2/277	68/23934	2.5413	0.185976	0.544574	2	Potri.002G091500,Potri.017G014100	Potri.002G091500,Potri.017G014100
GO:0016769	transferase activity, transferring nitrogenous groups	molecular_function	2/277	68/23934	2.5413	0.185976	0.544574	2	Potri.002G091500,Potri.017G014100	Potri.002G091500,Potri.017G014100
GO:0006714	sesquiterpenoid metabolic process	biological_process	2/277	46/23934	3.75671	0.0991741	0.394456	2	Potri.001G393800,Potri.009G033900	Potri.001G393800,Potri.009G033900
GO:0005262	calcium channel activity	molecular_function	2/277	71/23934	2.43392	0.198551	0.555717	2	Potri.018G012000,Potri.018G012100	Potri.018G012000,Potri.018G012100
GO:0048366	leaf development	biological_process	2/277	421/23934	0.410472	0.957138	1	2	Potri.002G091500,Potri.013G114900	Potri.002G091500,Potri.013G114900
GO:1905392	plant organ morphogenesis	biological_process	2/277	416/23934	0.415405	0.95498	1	2	Potri.010G131500,Potri.015G099200	Potri.010G131500,Potri.015G099200
GO:0006753	nucleoside phosphate metabolic process	biological_process	2/277	405/23934	0.426688	0.949863	1	2	Potri.002G093300,Potri.007G045400	Potri.002G093300,Potri.007G045400
GO:0016701	oxidoreductase activity, acting on single donors with incorporation of molecular oxygen	molecular_function	2/277	81/23934	2.13344	0.241062	0.631556	2	Potri.001G393800,Potri.005G032400	Potri.001G393800,Potri.005G032400
GO:0015295	solute:proton symporter activity	molecular_function	2/277	82/23934	2.10742	0.245344	0.63488	2	Potri.001G331700,Potri.007G027900	Potri.001G331700,Potri.007G027900
GO:0016879	ligase activity, forming carbon-nitrogen bonds	molecular_function	2/277	83/23934	2.08203	0.249628	0.63993	2	Potri.007G045400,Potri.009G072900	Potri.007G045400,Potri.009G072900
GO:0022402	cell cycle process	biological_process	2/277	404/23934	0.427744	0.949372	1	2	Potri.001G159900,Potri.004G095700	Potri.001G159900,Potri.004G095700
GO:0004364	glutathione transferase activity	molecular_function	2/277	84/23934	2.05725	0.253916	0.641311	2	Potri.010G035500,Potri.011G113000	Potri.010G035500,Potri.011G113000
GO:0009117	nucleotide metabolic process	biological_process	2/277	402/23934	0.429872	0.948375	1	2	Potri.002G093300,Potri.007G045400	Potri.002G093300,Potri.007G045400
GO:0008356	asymmetric cell division	biological_process	2/277	40/23934	4.32022	0.0781277	0.353029	2	Potri.004G095700,Potri.013G114900	Potri.004G095700,Potri.013G114900
GO:0050661	NADP binding	molecular_function	2/277	86/23934	2.0094	0.262494	0.648845	2	Potri.005G043400,Potri.006G137600	Potri.005G043400,Potri.006G137600
GO:0043069	negative regulation of programmed cell death	biological_process	2/277	40/23934	4.32022	0.0781277	0.353029	2	Potri.001G020600,Potri.003G159800	Potri.001G020600,Potri.003G159800
GO:0016860	intramolecular oxidoreductase activity	molecular_function	2/277	88/23934	1.96373	0.271074	0.658706	2	Potri.004G148600,Potri.004G148900	Potri.004G148600,Potri.004G148900
GO:0015294	solute:cation symporter activity	molecular_function	2/277	90/23934	1.9201	0.279652	0.668976	2	Potri.001G331700,Potri.007G027900	Potri.001G331700,Potri.007G027900
GO:0030145	manganese ion binding	molecular_function	2/277	90/23934	1.9201	0.279652	0.668976	2	Potri.009G140350,Potri.009G140400	Potri.009G140350,Potri.009G140400
GO:0071281	cellular response to iron ion	biological_process	2/277	40/23934	4.32022	0.0781277	0.353029	2	Potri.006G151600,Potri.016G008500	Potri.006G151600,Potri.016G008500
GO:0004620	phospholipase activity	molecular_function	2/277	101/23934	1.71098	0.326588	0.728675	2	Potri.003G081500,Potri.017G134101	Potri.003G081500,Potri.017G134101
GO:0015706	nitrate transport	biological_process	2/277	39/23934	4.43099	0.0747738	0.347922	2	Potri.004G061300,Potri.011G070500	Potri.004G061300,Potri.011G070500
GO:0050826	response to freezing	biological_process	2/277	39/23934	4.43099	0.0747738	0.347922	2	Potri.005G224100,Potri.011G049600	Potri.005G224100,Potri.011G049600
GO:1902652	secondary alcohol metabolic process	biological_process	2/277	39/23934	4.43099	0.0747738	0.347922	2	Potri.012G105600,Potri.012G105700	Potri.012G105600,Potri.012G105700
GO:0015171	amino acid transmembrane transporter activity	molecular_function	2/277	108/23934	1.60008	0.356055	0.755887	2	Potri.002G079400,Potri.017G083700	Potri.002G079400,Potri.017G083700
GO:2000022	regulation of jasmonic acid mediated signaling pathway	biological_process	2/277	38/23934	4.5476	0.0714678	0.338955	2	Potri.001G062500,Potri.001G166200	Potri.001G062500,Potri.001G166200
GO:0071365	cellular response to auxin stimulus	biological_process	2/277	368/23934	0.469589	0.928293	1	2	Potri.005G099300,Potri.011G113000	Potri.005G099300,Potri.011G113000
GO:1901605	alpha-amino acid metabolic process	biological_process	2/277	364/23934	0.474749	0.925496	1	2	Potri.009G072900,Potri.017G014100	Potri.009G072900,Potri.017G014100
GO:2000113	negative regulation of cellular macromolecule biosynthetic process	biological_process	2/277	351/23934	0.492332	0.915682	1	2	Potri.004G086300,Potri.015G099200	Potri.004G086300,Potri.015G099200
GO:0009734	auxin-activated signaling pathway	biological_process	2/277	349/23934	0.495154	0.914068	1	2	Potri.005G099300,Potri.011G113000	Potri.005G099300,Potri.011G113000
GO:0098771	inorganic ion homeostasis	biological_process	2/277	348/23934	0.496577	0.913251	1	2	Potri.014G089700,Potri.017G063500	Potri.014G089700,Potri.017G063500
GO:0048831	regulation of shoot system development	biological_process	2/277	330/23934	0.523663	0.897237	1	2	Potri.007G044800,Potri.019G005256	Potri.007G044800,Potri.019G005256
GO:1902288	regulation of defense response to oomycetes	biological_process	2/277	33/23934	5.23663	0.0557131	0.295774	2	Potri.001G437700,Potri.019G005256	Potri.001G437700,Potri.019G005256
GO:0005261	cation channel activity	molecular_function	2/277	121/23934	1.42817	0.409449	0.803108	2	Potri.018G012000,Potri.018G012100	Potri.018G012000,Potri.018G012100
GO:0090558	plant epidermis development	biological_process	2/277	318/23934	0.543423	0.88508	1	2	Potri.002G256300,Potri.015G099200	Potri.002G256300,Potri.015G099200
GO:0009695	jasmonic acid biosynthetic process	biological_process	2/277	31/23934	5.57447	0.0498043	0.287161	2	Potri.010G057000,Potri.018G065600	Potri.010G057000,Potri.018G065600
GO:0072521	purine-containing compound metabolic process	biological_process	2/277	307/23934	0.562895	0.872784	1	2	Potri.002G093300,Potri.012G142000	Potri.002G093300,Potri.012G142000
GO:0009555	pollen development	biological_process	2/277	306/23934	0.564734	0.871608	1	2	Potri.001G159900,Potri.001G166200	Potri.001G159900,Potri.001G166200
GO:0016830	carbon-carbon lyase activity	molecular_function	2/277	136/23934	1.27065	0.468243	0.863324	2	Potri.006G236500,Potri.017G050400	Potri.006G236500,Potri.017G050400
GO:0003712	transcription coregulator activity	molecular_function	2/277	137/23934	1.26138	0.47204	0.868153	2	Potri.001G062500,Potri.001G166200	Potri.001G062500,Potri.001G166200
GO:0016810	hydrolase activity, acting on carbon-nitrogen (but not peptide) bonds	molecular_function	2/277	141/23934	1.22559	0.487062	0.882643	2	Potri.002G082400,Potri.017G050400	Potri.002G082400,Potri.017G050400
GO:0009687	abscisic acid metabolic process	biological_process	2/277	30/23934	5.76029	0.0469411	0.275258	2	Potri.001G393800,Potri.009G033900	Potri.001G393800,Potri.009G033900
GO:0043288	apocarotenoid metabolic process	biological_process	2/277	30/23934	5.76029	0.0469411	0.275258	2	Potri.001G393800,Potri.009G033900	Potri.001G393800,Potri.009G033900
GO:1902644	tertiary alcohol metabolic process	biological_process	2/277	30/23934	5.76029	0.0469411	0.275258	2	Potri.001G393800,Potri.009G033900	Potri.001G393800,Potri.009G033900
GO:0046688	response to copper ion	biological_process	2/277	28/23934	6.17174	0.0414062	0.27024	2	Potri.005G200600,Potri.011G071100	Potri.005G200600,Potri.011G071100
GO:0045892	negative regulation of transcription, DNA-templated	biological_process	2/277	272/23934	0.635326	0.825227	1	2	Potri.004G086300,Potri.015G099200	Potri.004G086300,Potri.015G099200
GO:0008652	cellular amino acid biosynthetic process	biological_process	2/277	265/23934	0.652108	0.813982	1	2	Potri.005G043400,Potri.009G072900	Potri.005G043400,Potri.009G072900
GO:0055082	cellular chemical homeostasis	biological_process	2/277	264/23934	0.654578	0.812324	1	2	Potri.014G089700,Potri.017G063500	Potri.014G089700,Potri.017G063500
GO:0009100	glycoprotein metabolic process	biological_process	2/277	263/23934	0.657067	0.810653	1	2	Potri.001G312700,Potri.008G028900	Potri.001G312700,Potri.008G028900
GO:0015078	proton transmembrane transporter activity	molecular_function	2/277	227/23934	0.761272	0.741083	1	2	Potri.001G331700,Potri.007G027900	Potri.001G331700,Potri.007G027900
GO:0032879	regulation of localization	biological_process	2/277	263/23934	0.657067	0.810653	1	2	Potri.004G065400,Potri.006G188400	Potri.004G065400,Potri.006G188400
GO:0090698	post-embryonic plant morphogenesis	biological_process	2/277	257/23934	0.672407	0.800346	1	2	Potri.002G256300,Potri.010G131500	Potri.002G256300,Potri.010G131500
GO:0070085	glycosylation	biological_process	2/277	251/23934	0.688481	0.789547	1	2	Potri.001G312700,Potri.008G028900	Potri.001G312700,Potri.008G028900
GO:0071214	cellular response to abiotic stimulus	biological_process	2/277	246/23934	0.702474	0.780158	1	2	Potri.001G380000,Potri.003G159800	Potri.001G380000,Potri.003G159800
GO:0104004	cellular response to environmental stimulus	biological_process	2/277	246/23934	0.702474	0.780158	1	2	Potri.001G380000,Potri.003G159800	Potri.001G380000,Potri.003G159800
GO:0010015	root morphogenesis	biological_process	2/277	245/23934	0.705341	0.778237	1	2	Potri.010G131500,Potri.015G099200	Potri.010G131500,Potri.015G099200
GO:0009101	glycoprotein biosynthetic process	biological_process	2/277	243/23934	0.711147	0.774351	1	2	Potri.001G312700,Potri.008G028900	Potri.001G312700,Potri.008G028900
GO:0006486	protein glycosylation	biological_process	2/277	242/23934	0.714085	0.772386	1	2	Potri.001G312700,Potri.008G028900	Potri.001G312700,Potri.008G028900
GO:0043413	macromolecule glycosylation	biological_process	2/277	242/23934	0.714085	0.772386	1	2	Potri.001G312700,Potri.008G028900	Potri.001G312700,Potri.008G028900
GO:0005777	peroxisome	cellular_component	2/277	250/23934	0.691235	0.787698	1	2	Potri.010G057000,Potri.018G065600	Potri.010G057000,Potri.018G065600
GO:0042579	microbody	cellular_component	2/277	250/23934	0.691235	0.787698	1	2	Potri.010G057000,Potri.018G065600	Potri.010G057000,Potri.018G065600
GO:0015711	organic anion transport	biological_process	2/277	230/23934	0.751342	0.747623	1	2	Potri.002G079400,Potri.017G083700	Potri.002G079400,Potri.017G083700
GO:0006873	cellular ion homeostasis	biological_process	2/277	229/23934	0.754623	0.745459	1	2	Potri.014G089700,Potri.017G063500	Potri.014G089700,Potri.017G063500
GO:0009636	response to toxic substance	biological_process	2/277	228/23934	0.757933	0.743279	1	2	Potri.006G101100,Potri.010G035500	Potri.006G101100,Potri.010G035500
GO:0009639	response to red or far red light	biological_process	2/277	226/23934	0.76464	0.738871	1	2	Potri.009G033900,Potri.010G035500	Potri.009G033900,Potri.010G035500
GO:0044036	cell wall macromolecule metabolic process	biological_process	2/277	213/23934	0.811308	0.708628	1	2	Potri.004G182000,Potri.019G093800	Potri.004G182000,Potri.019G093800
GO:1902653	secondary alcohol biosynthetic process	biological_process	2/277	21/23934	8.22898	0.0242483	0.197603	2	Potri.012G105600,Potri.012G105700	Potri.012G105600,Potri.012G105700
GO:0042626	ATPase-coupled transmembrane transporter activity	molecular_function	2/277	269/23934	0.642411	0.820484	1	2	Potri.001G020600,Potri.010G055200	Potri.001G020600,Potri.010G055200
GO:1900057	positive regulation of leaf senescence	biological_process	2/277	20/23934	8.64043	0.0221054	0.189637	2	Potri.007G044800,Potri.019G005256	Potri.007G044800,Potri.019G005256
GO:0000976	transcription regulatory region sequence-specific DNA binding	molecular_function	2/277	280/23934	0.617174	0.837329	1	2	Potri.004G086300,Potri.015G099200	Potri.004G086300,Potri.015G099200
GO:0035251	UDP-glucosyltransferase activity	molecular_function	2/277	283/23934	0.610631	0.841669	1	2	Potri.002G098400,Potri.006G120600	Potri.002G098400,Potri.006G120600
GO:0015399	primary active transmembrane transporter activity	molecular_function	2/277	297/23934	0.581847	0.860569	1	2	Potri.001G020600,Potri.010G055200	Potri.001G020600,Potri.010G055200
GO:1905623	positive regulation of leaf development	biological_process	2/277	20/23934	8.64043	0.0221054	0.189637	2	Potri.007G044800,Potri.019G005256	Potri.007G044800,Potri.019G005256
GO:0051094	positive regulation of developmental process	biological_process	2/277	195/23934	0.886198	0.662006	1	2	Potri.007G044800,Potri.019G005256	Potri.007G044800,Potri.019G005256
GO:0015077	monovalent inorganic cation transmembrane transporter activity	molecular_function	2/277	313/23934	0.552104	0.879633	1	2	Potri.001G331700,Potri.007G027900	Potri.001G331700,Potri.007G027900
GO:0051049	regulation of transport	biological_process	2/277	194/23934	0.890766	0.659249	1	2	Potri.004G065400,Potri.006G188400	Potri.004G065400,Potri.006G188400
GO:1990837	sequence-specific double-stranded DNA binding	molecular_function	2/277	324/23934	0.53336	0.891316	1	2	Potri.004G086300,Potri.015G099200	Potri.004G086300,Potri.015G099200
GO:0046527	glucosyltransferase activity	molecular_function	2/277	327/23934	0.528467	0.894315	1	2	Potri.002G098400,Potri.006G120600	Potri.002G098400,Potri.006G120600
GO:0046189	phenol-containing compound biosynthetic process	biological_process	2/277	19/23934	9.09519	0.0200459	0.184798	2	Potri.005G200600,Potri.011G071100	Potri.005G200600,Potri.011G071100
GO:0015849	organic acid transport	biological_process	2/277	189/23934	0.914332	0.645191	1	2	Potri.002G079400,Potri.017G083700	Potri.002G079400,Potri.017G083700
GO:0046942	carboxylic acid transport	biological_process	2/277	189/23934	0.914332	0.645191	1	2	Potri.002G079400,Potri.017G083700	Potri.002G079400,Potri.017G083700
GO:0010112	regulation of systemic acquired resistance	biological_process	2/277	18/23934	9.60048	0.0180722	0.178456	2	Potri.001G062500,Potri.002G082400	Potri.001G062500,Potri.002G082400
GO:0051606	detection of stimulus	biological_process	2/277	159/23934	1.08685	0.551254	0.931583	2	Potri.004G065400,Potri.005G215700	Potri.004G065400,Potri.005G215700
GO:0009812	flavonoid metabolic process	biological_process	2/277	154/23934	1.12213	0.533998	0.916934	2	Potri.006G101100,Potri.008G086700	Potri.006G101100,Potri.008G086700
GO:0008194	UDP-glycosyltransferase activity	molecular_function	2/277	395/23934	0.43749	0.944735	1	2	Potri.002G098400,Potri.006G120600	Potri.002G098400,Potri.006G120600
GO:0044085	cellular component biogenesis	biological_process	2/277	1480/23934	0.116763	1	1	2	Potri.001G159900,Potri.008G196800	Potri.001G159900,Potri.008G196800
GO:0009813	flavonoid biosynthetic process	biological_process	2/277	136/23934	1.27065	0.468243	0.863324	2	Potri.006G101100,Potri.008G086700	Potri.006G101100,Potri.008G086700
GO:0009615	response to virus	biological_process	2/277	125/23934	1.38247	0.42545	0.812874	2	Potri.006G204200,Potri.017G134101	Potri.006G204200,Potri.017G134101
GO:0016791	phosphatase activity	molecular_function	2/277	416/23934	0.415405	0.95498	1	2	Potri.006G086900,Potri.008G196800	Potri.006G086900,Potri.008G196800
GO:0033036	macromolecule localization	biological_process	2/277	1232/23934	0.140267	0.999993	1	2	Potri.004G065400,Potri.013G114900	Potri.004G065400,Potri.013G114900
GO:0002252	immune effector process	biological_process	2/277	122/23934	1.41646	0.41347	0.807795	2	Potri.006G204200,Potri.017G134101	Potri.006G204200,Potri.017G134101
GO:0003690	double-stranded DNA binding	molecular_function	2/277	429/23934	0.402817	0.960386	1	2	Potri.004G086300,Potri.015G099200	Potri.004G086300,Potri.015G099200
GO:0009535	chloroplast thylakoid membrane	cellular_component	2/277	484/23934	0.357043	0.977119	1	2	Potri.001G393800,Potri.015G075902	Potri.001G393800,Potri.015G075902
GO:0055035	plastid thylakoid membrane	cellular_component	2/277	484/23934	0.357043	0.977119	1	2	Potri.001G393800,Potri.015G075902	Potri.001G393800,Potri.015G075902
GO:0042651	thylakoid membrane	cellular_component	2/277	498/23934	0.347005	0.980139	1	2	Potri.001G393800,Potri.015G075902	Potri.001G393800,Potri.015G075902
GO:0034357	photosynthetic membrane	cellular_component	2/277	499/23934	0.34631	0.980339	1	2	Potri.001G393800,Potri.015G075902	Potri.001G393800,Potri.015G075902
GO:0016747	transferase activity, transferring acyl groups other than amino-acyl groups	molecular_function	2/277	506/23934	0.341519	0.981687	1	2	Potri.009G074200,Potri.010G057000	Potri.009G074200,Potri.010G057000
GO:0072511	divalent inorganic cation transport	biological_process	2/277	121/23934	1.42817	0.409449	0.803108	2	Potri.018G012000,Potri.018G012100	Potri.018G012000,Potri.018G012100
GO:0006766	vitamin metabolic process	biological_process	2/277	120/23934	1.44007	0.405414	0.80159	2	Potri.017G014100,Potri.017G050400	Potri.017G014100,Potri.017G050400
GO:0016746	transferase activity, transferring acyl groups	molecular_function	2/277	543/23934	0.318248	0.987454	1	2	Potri.009G074200,Potri.010G057000	Potri.009G074200,Potri.010G057000
GO:0070838	divalent metal ion transport	biological_process	2/277	119/23934	1.45217	0.401367	0.796792	2	Potri.018G012000,Potri.018G012100	Potri.018G012000,Potri.018G012100
GO:0016758	transferase activity, transferring hexosyl groups	molecular_function	2/277	571/23934	0.302642	0.990602	1	2	Potri.002G098400,Potri.006G120600	Potri.002G098400,Potri.006G120600
GO:0009914	hormone transport	biological_process	2/277	115/23934	1.50268	0.385051	0.785546	2	Potri.002G099600,Potri.009G047600	Potri.002G099600,Potri.009G047600
GO:0009110	vitamin biosynthetic process	biological_process	2/277	112/23934	1.54293	0.372689	0.76788	2	Potri.017G014100,Potri.017G050400	Potri.017G014100,Potri.017G050400
GO:0006865	amino acid transport	biological_process	2/277	111/23934	1.55683	0.368546	0.765642	2	Potri.002G079400,Potri.017G083700	Potri.002G079400,Potri.017G083700
GO:0010023	proanthocyanidin biosynthetic process	biological_process	2/277	11/23934	15.7099	0.00685164	0.0987892	2	Potri.005G200600,Potri.011G071100	Potri.005G200600,Potri.011G071100
GO:0043067	regulation of programmed cell death	biological_process	2/277	109/23934	1.5854	0.360229	0.757971	2	Potri.001G020600,Potri.003G159800	Potri.001G020600,Potri.003G159800
GO:0005789	endoplasmic reticulum membrane	cellular_component	2/277	842/23934	0.205236	0.99948	1	2	Potri.005G099300,Potri.017G075100	Potri.005G099300,Potri.017G075100
GO:0042175	nuclear outer membrane-endoplasmic reticulum membrane network	cellular_component	2/277	844/23934	0.20475	0.999491	1	2	Potri.005G099300,Potri.017G075100	Potri.005G099300,Potri.017G075100
GO:0002237	response to molecule of bacterial origin	biological_process	2/277	108/23934	1.60008	0.356055	0.755887	2	Potri.006G214300,Potri.011G049600	Potri.006G214300,Potri.011G049600
GO:1903825	organic acid transmembrane transport	biological_process	2/277	108/23934	1.60008	0.356055	0.755887	2	Potri.002G079400,Potri.017G083700	Potri.002G079400,Potri.017G083700
GO:0044432	endoplasmic reticulum part	cellular_component	2/277	883/23934	0.195706	0.999668	1	2	Potri.005G099300,Potri.017G075100	Potri.005G099300,Potri.017G075100
GO:1905039	carboxylic acid transmembrane transport	biological_process	2/277	108/23934	1.60008	0.356055	0.755887	2	Potri.002G079400,Potri.017G083700	Potri.002G079400,Potri.017G083700
GO:0016462	pyrophosphatase activity	molecular_function	2/277	897/23934	0.192652	0.999716	1	2	Potri.006G169000,Potri.008G196800	Potri.006G169000,Potri.008G196800
GO:2000024	regulation of leaf development	biological_process	2/277	104/23934	1.66162	0.339267	0.745668	2	Potri.007G044800,Potri.019G005256	Potri.007G044800,Potri.019G005256
GO:0005783	endoplasmic reticulum	cellular_component	2/277	1310/23934	0.131915	0.999997	1	2	Potri.005G099300,Potri.017G075100	Potri.005G099300,Potri.017G075100
GO:0009072	aromatic amino acid family metabolic process	biological_process	2/277	103/23934	1.67775	0.335048	0.738709	2	Potri.005G043400,Potri.017G014100	Potri.005G043400,Potri.017G014100
GO:0032991	protein-containing complex	cellular_component	2/277	3394/23934	0.0509159	1	1	2	Potri.001G331700,Potri.006G214300	Potri.001G331700,Potri.006G214300
GO:0009671	nitrate:proton symporter activity	molecular_function	1/277	1/23934	86.4043	0.0115735	0.129325	1	Potri.001G331700	Potri.001G331700
GO:0015066	alpha-amylase inhibitor activity	molecular_function	1/277	1/23934	86.4043	0.0115735	0.129325	1	Potri.019G006900	Potri.019G006900
GO:0002218	activation of innate immune response	biological_process	1/277	99/23934	0.872771	0.684891	1	1	Potri.006G137600	Potri.006G137600
GO:0071368	cellular response to cytokinin stimulus	biological_process	1/277	99/23934	0.872771	0.684891	1	1	Potri.009G047600	Potri.009G047600
GO:0004516	nicotinate phosphoribosyltransferase activity	molecular_function	1/277	2/23934	43.2022	0.0230135	0.189637	1	Potri.007G045400	Potri.007G045400
GO:1901659	glycosyl compound biosynthetic process	biological_process	1/277	99/23934	0.872771	0.684891	1	1	Potri.002G098400	Potri.002G098400
GO:0015211	purine nucleoside transmembrane transporter activity	molecular_function	1/277	2/23934	43.2022	0.0230135	0.189637	1	Potri.002G099600	Potri.002G099600
GO:0015513	high-affinity secondary active nitrite transmembrane transporter activity	molecular_function	1/277	2/23934	43.2022	0.0230135	0.189637	1	Potri.001G331700	Potri.001G331700
GO:0006855	drug transmembrane transport	biological_process	1/277	97/23934	0.890766	0.677438	1	1	Potri.003G121400	Potri.003G121400
GO:0009736	cytokinin-activated signaling pathway	biological_process	1/277	97/23934	0.890766	0.677438	1	1	Potri.009G047600	Potri.009G047600
GO:0009740	gibberellic acid mediated signaling pathway	biological_process	1/277	97/23934	0.890766	0.677438	1	1	Potri.017G083000	Potri.017G083000
GO:0006090	pyruvate metabolic process	biological_process	1/277	96/23934	0.900045	0.673646	1	1	Potri.002G093300	Potri.002G093300
GO:0045165	cell fate commitment	biological_process	1/277	95/23934	0.909519	0.669809	1	1	Potri.013G114900	Potri.013G114900
GO:0009624	response to nematode	biological_process	1/277	93/23934	0.929079	0.662	1	1	Potri.001G020600	Potri.001G020600
GO:0102905	valencene synthase activity	molecular_function	1/277	2/23934	43.2022	0.0230135	0.189637	1	Potri.015G085500	Potri.015G085500
GO:0102906	7-epi-alpha-selinene synthase activity	molecular_function	1/277	2/23934	43.2022	0.0230135	0.189637	1	Potri.015G085500	Potri.015G085500
GO:0006972	hyperosmotic response	biological_process	1/277	90/23934	0.960048	0.649941	1	1	Potri.001G393800	Potri.001G393800
GO:0034285	response to disaccharide	biological_process	1/277	90/23934	0.960048	0.649941	1	1	Potri.009G072900	Potri.009G072900
GO:1990206	jasmonyl-Ile conjugate hydrolase activity	molecular_function	1/277	2/23934	43.2022	0.0230135	0.189637	1	Potri.002G082400	Potri.002G082400
GO:0015296	anion:cation symporter activity	molecular_function	1/277	3/23934	28.8014	0.0343216	0.237673	1	Potri.001G331700	Potri.001G331700
GO:0002791	regulation of peptide secretion	biological_process	1/277	9/23934	9.60048	0.0994832	0.394456	1	Potri.006G188400	Potri.006G188400
GO:0016174	NAD(P)H oxidase activity	molecular_function	1/277	3/23934	28.8014	0.0343216	0.237673	1	Potri.003G159800	Potri.003G159800
GO:0016093	polyprenol metabolic process	biological_process	1/277	9/23934	9.60048	0.0994832	0.394456	1	Potri.001G312700	Potri.001G312700
GO:0016107	sesquiterpenoid catabolic process	biological_process	1/277	9/23934	9.60048	0.0994832	0.394456	1	Potri.009G033900	Potri.009G033900
GO:0052731	phosphocholine phosphatase activity	molecular_function	1/277	3/23934	28.8014	0.0343216	0.237673	1	Potri.008G196800	Potri.008G196800
GO:0052732	phosphoethanolamine phosphatase activity	molecular_function	1/277	3/23934	28.8014	0.0343216	0.237673	1	Potri.008G196800	Potri.008G196800
GO:0030643	cellular phosphate ion homeostasis	biological_process	1/277	9/23934	9.60048	0.0994832	0.394456	1	Potri.017G063500	Potri.017G063500
GO:0043290	apocarotenoid catabolic process	biological_process	1/277	9/23934	9.60048	0.0994832	0.394456	1	Potri.009G033900	Potri.009G033900
GO:0046345	abscisic acid catabolic process	biological_process	1/277	9/23934	9.60048	0.0994832	0.394456	1	Potri.009G033900	Potri.009G033900
GO:0050708	regulation of protein secretion	biological_process	1/277	9/23934	9.60048	0.0994832	0.394456	1	Potri.006G188400	Potri.006G188400
GO:0072501	cellular divalent inorganic anion homeostasis	biological_process	1/277	9/23934	9.60048	0.0994832	0.394456	1	Potri.017G063500	Potri.017G063500
GO:0004066	asparagine synthase (glutamine-hydrolyzing) activity	molecular_function	1/277	4/23934	21.6011	0.0454993	0.270611	1	Potri.009G072900	Potri.009G072900
GO:0004514	nicotinate-nucleotide diphosphorylase (carboxylating) activity	molecular_function	1/277	4/23934	21.6011	0.0454993	0.270611	1	Potri.007G045400	Potri.007G045400
GO:0005344	oxygen carrier activity	molecular_function	1/277	4/23934	21.6011	0.0454993	0.270611	1	Potri.009G110800	Potri.009G110800
GO:0072502	cellular trivalent inorganic anion homeostasis	biological_process	1/277	9/23934	9.60048	0.0994832	0.394456	1	Potri.017G063500	Potri.017G063500
GO:0009744	response to sucrose	biological_process	1/277	88/23934	0.981867	0.641664	1	1	Potri.009G072900	Potri.009G072900
GO:0051259	protein complex oligomerization	biological_process	1/277	88/23934	0.981867	0.641664	1	1	Potri.008G196800	Potri.008G196800
GO:0010334	sesquiterpene synthase activity	molecular_function	1/277	4/23934	21.6011	0.0454993	0.270611	1	Potri.011G031800	Potri.011G031800
GO:0006767	water-soluble vitamin metabolic process	biological_process	1/277	85/23934	1.01652	0.628882	0.988196	1	Potri.017G050400	Potri.017G050400
GO:0019825	oxygen binding	molecular_function	1/277	4/23934	21.6011	0.0454993	0.270611	1	Potri.009G110800	Potri.009G110800
GO:0006997	nucleus organization	biological_process	1/277	85/23934	1.01652	0.628882	0.988196	1	Potri.011G160400	Potri.011G160400
GO:0009561	megagametogenesis	biological_process	1/277	82/23934	1.05371	0.615645	0.977478	1	Potri.011G160400	Potri.011G160400
GO:0010431	seed maturation	biological_process	1/277	82/23934	1.05371	0.615645	0.977478	1	Potri.009G033900	Potri.009G033900
GO:0043543	protein acylation	biological_process	1/277	82/23934	1.05371	0.615645	0.977478	1	Potri.009G074200	Potri.009G074200
GO:0080135	regulation of cellular response to stress	biological_process	1/277	82/23934	1.05371	0.615645	0.977478	1	Potri.013G135600	Potri.013G135600
GO:0080032	methyl jasmonate esterase activity	molecular_function	1/277	4/23934	21.6011	0.0454993	0.270611	1	Potri.007G037066	Potri.007G037066
GO:0006081	cellular aldehyde metabolic process	biological_process	1/277	81/23934	1.06672	0.611129	0.974504	1	Potri.002G098400	Potri.002G098400
GO:0072329	monocarboxylic acid catabolic process	biological_process	1/277	81/23934	1.06672	0.611129	0.974504	1	Potri.009G033900	Potri.009G033900
GO:0004473	malate dehydrogenase (decarboxylating) (NADP+) activity	molecular_function	1/277	5/23934	17.2809	0.056548	0.295774	1	Potri.006G236500	Potri.006G236500
GO:0008686	3,4-dihydroxy-2-butanone-4-phosphate synthase activity	molecular_function	1/277	5/23934	17.2809	0.056548	0.295774	1	Potri.017G050400	Potri.017G050400
GO:1901606	alpha-amino acid catabolic process	biological_process	1/277	80/23934	1.08005	0.606561	0.971419	1	Potri.017G014100	Potri.017G014100
GO:0010436	carotenoid dioxygenase activity	molecular_function	1/277	5/23934	17.2809	0.056548	0.295774	1	Potri.001G393800	Potri.001G393800
GO:0005513	detection of calcium ion	biological_process	1/277	8/23934	10.8005	0.0889355	0.37804	1	Potri.005G215700	Potri.005G215700
GO:0007231	osmosensory signaling pathway	biological_process	1/277	8/23934	10.8005	0.0889355	0.37804	1	Potri.003G159800	Potri.003G159800
GO:0015976	carbon utilization	biological_process	1/277	8/23934	10.8005	0.0889355	0.37804	1	Potri.015G075902	Potri.015G075902
GO:0045549	9-cis-epoxycarotenoid dioxygenase activity	molecular_function	1/277	5/23934	17.2809	0.056548	0.295774	1	Potri.001G393800	Potri.001G393800
GO:0051365	cellular response to potassium ion starvation	biological_process	1/277	8/23934	10.8005	0.0889355	0.37804	1	Potri.006G151600	Potri.006G151600
GO:0046939	nucleotide phosphorylation	biological_process	1/277	79/23934	1.09373	0.601938	0.966114	1	Potri.002G093300	Potri.002G093300
GO:0080030	methyl indole-3-acetate esterase activity	molecular_function	1/277	5/23934	17.2809	0.056548	0.295774	1	Potri.007G037066	Potri.007G037066
GO:0047484	regulation of response to osmotic stress	biological_process	1/277	79/23934	1.09373	0.601938	0.966114	1	Potri.004G086300	Potri.004G086300
GO:0009066	aspartate family amino acid metabolic process	biological_process	1/277	78/23934	1.10775	0.597262	0.961749	1	Potri.009G072900	Potri.009G072900
GO:0102779	cannabidiolate synthase activity	molecular_function	1/277	5/23934	17.2809	0.056548	0.295774	1	Potri.011G162884	Potri.011G162884
GO:0003855	3-dehydroquinate dehydratase activity	molecular_function	1/277	6/23934	14.4007	0.0674694	0.324472	1	Potri.005G043400	Potri.005G043400
GO:0004764	shikimate 3-dehydrogenase (NADP+) activity	molecular_function	1/277	6/23934	14.4007	0.0674694	0.324472	1	Potri.005G043400	Potri.005G043400
GO:0009916	alternative oxidase activity	molecular_function	1/277	6/23934	14.4007	0.0674694	0.324472	1	Potri.003G103900	Potri.003G103900
GO:0033897	ribonuclease T2 activity	molecular_function	1/277	6/23934	14.4007	0.0674694	0.324472	1	Potri.008G086700	Potri.008G086700
GO:0009132	nucleoside diphosphate metabolic process	biological_process	1/277	78/23934	1.10775	0.597262	0.961749	1	Potri.002G093300	Potri.002G093300
GO:0045300	acyl-[acyl-carrier-protein] desaturase activity	molecular_function	1/277	6/23934	14.4007	0.0674694	0.324472	1	Potri.005G187600	Potri.005G187600
GO:0042364	water-soluble vitamin biosynthetic process	biological_process	1/277	78/23934	1.10775	0.597262	0.961749	1	Potri.017G050400	Potri.017G050400
GO:0006165	nucleoside diphosphate phosphorylation	biological_process	1/277	77/23934	1.12213	0.592531	0.959367	1	Potri.002G093300	Potri.002G093300
GO:0034219	carbohydrate transmembrane transport	biological_process	1/277	77/23934	1.12213	0.592531	0.959367	1	Potri.007G027900	Potri.007G027900
GO:0102721	ubiquinol:oxygen oxidoreductase activity	molecular_function	1/277	6/23934	14.4007	0.0674694	0.324472	1	Potri.003G103900	Potri.003G103900
GO:0102786	stearoyl-[acp] desaturase activity	molecular_function	1/277	6/23934	14.4007	0.0674694	0.324472	1	Potri.005G187600	Potri.005G187600
GO:0042538	hyperosmotic salinity response	biological_process	1/277	77/23934	1.12213	0.592531	0.959367	1	Potri.001G393800	Potri.001G393800
GO:0071470	cellular response to osmotic stress	biological_process	1/277	77/23934	1.12213	0.592531	0.959367	1	Potri.003G159800	Potri.003G159800
GO:0006096	glycolytic process	biological_process	1/277	75/23934	1.15206	0.582902	0.948985	1	Potri.002G093300	Potri.002G093300
GO:0003935	GTP cyclohydrolase II activity	molecular_function	1/277	7/23934	12.3435	0.0782647	0.353029	1	Potri.017G050400	Potri.017G050400
GO:0004619	phosphoglycerate mutase activity	molecular_function	1/277	7/23934	12.3435	0.0782647	0.353029	1	Potri.002G093300	Potri.002G093300
GO:0006757	ATP generation from ADP	biological_process	1/277	75/23934	1.15206	0.582902	0.948985	1	Potri.002G093300	Potri.002G093300
GO:0009073	aromatic amino acid family biosynthetic process	biological_process	1/277	75/23934	1.15206	0.582902	0.948985	1	Potri.005G043400	Potri.005G043400
GO:0009135	purine nucleoside diphosphate metabolic process	biological_process	1/277	75/23934	1.15206	0.582902	0.948985	1	Potri.002G093300	Potri.002G093300
GO:0002094	polyprenyltransferase activity	molecular_function	1/277	8/23934	10.8005	0.0889355	0.37804	1	Potri.001G312700	Potri.001G312700
GO:0004321	fatty-acyl-CoA synthase activity	molecular_function	1/277	8/23934	10.8005	0.0889355	0.37804	1	Potri.010G057000	Potri.010G057000
GO:0009179	purine ribonucleoside diphosphate metabolic process	biological_process	1/277	75/23934	1.15206	0.582902	0.948985	1	Potri.002G093300	Potri.002G093300
GO:0009185	ribonucleoside diphosphate metabolic process	biological_process	1/277	75/23934	1.15206	0.582902	0.948985	1	Potri.002G093300	Potri.002G093300
GO:0008447	L-ascorbate oxidase activity	molecular_function	1/277	8/23934	10.8005	0.0889355	0.37804	1	Potri.007G088358	Potri.007G088358
GO:0008948	oxaloacetate decarboxylase activity	molecular_function	1/277	8/23934	10.8005	0.0889355	0.37804	1	Potri.006G236500	Potri.006G236500
GO:0010101	post-embryonic root morphogenesis	biological_process	1/277	75/23934	1.15206	0.582902	0.948985	1	Potri.010G131500	Potri.010G131500
GO:0016629	12-oxophytodienoate reductase activity	molecular_function	1/277	8/23934	10.8005	0.0889355	0.37804	1	Potri.018G065600	Potri.018G065600
GO:0016847	1-aminocyclopropane-1-carboxylate synthase activity	molecular_function	1/277	8/23934	10.8005	0.0889355	0.37804	1	Potri.002G163700	Potri.002G163700
GO:0016892	endoribonuclease activity, producing 3'-phosphomonoesters	molecular_function	1/277	8/23934	10.8005	0.0889355	0.37804	1	Potri.008G086700	Potri.008G086700
GO:0018685	alkane 1-monooxygenase activity	molecular_function	1/277	8/23934	10.8005	0.0889355	0.37804	1	Potri.009G145400	Potri.009G145400
GO:0046992	oxidoreductase activity, acting on X-H and Y-H to form an X-Y bond	molecular_function	1/277	8/23934	10.8005	0.0889355	0.37804	1	Potri.011G162884	Potri.011G162884
GO:0046993	oxidoreductase activity, acting on X-H and Y-H to form an X-Y bond, with oxygen as acceptor	molecular_function	1/277	8/23934	10.8005	0.0889355	0.37804	1	Potri.011G162884	Potri.011G162884
GO:0044092	negative regulation of molecular function	biological_process	1/277	75/23934	1.15206	0.582902	0.948985	1	Potri.007G108301	Potri.007G108301
GO:0046031	ADP metabolic process	biological_process	1/277	75/23934	1.15206	0.582902	0.948985	1	Potri.002G093300	Potri.002G093300
GO:0003933	GTP cyclohydrolase activity	molecular_function	1/277	9/23934	9.60048	0.0994832	0.394456	1	Potri.017G050400	Potri.017G050400
GO:0004470	malic enzyme activity	molecular_function	1/277	9/23934	9.60048	0.0994832	0.394456	1	Potri.006G236500	Potri.006G236500
GO:0004471	malate dehydrogenase (decarboxylating) (NAD+) activity	molecular_function	1/277	9/23934	9.60048	0.0994832	0.394456	1	Potri.006G236500	Potri.006G236500
GO:0004506	squalene monooxygenase activity	molecular_function	1/277	9/23934	9.60048	0.0994832	0.394456	1	Potri.015G120900	Potri.015G120900
GO:0008253	5'-nucleotidase activity	molecular_function	1/277	9/23934	9.60048	0.0994832	0.394456	1	Potri.006G086900	Potri.006G086900
GO:0010295	(+)-abscisic acid 8'-hydroxylase activity	molecular_function	1/277	9/23934	9.60048	0.0994832	0.394456	1	Potri.009G033900	Potri.009G033900
GO:0005984	disaccharide metabolic process	biological_process	1/277	74/23934	1.16763	0.578003	0.948985	1	Potri.003G112600	Potri.003G112600
GO:0006473	protein acetylation	biological_process	1/277	74/23934	1.16763	0.578003	0.948985	1	Potri.009G074200	Potri.009G074200
GO:0019863	IgE binding	molecular_function	1/277	9/23934	9.60048	0.0994832	0.394456	1	Potri.002G083700	Potri.002G083700
GO:0010102	lateral root morphogenesis	biological_process	1/277	74/23934	1.16763	0.578003	0.948985	1	Potri.010G131500	Potri.010G131500
GO:0009629	response to gravity	biological_process	1/277	73/23934	1.18362	0.573047	0.948985	1	Potri.013G114900	Potri.013G114900
GO:0010114	response to red light	biological_process	1/277	72/23934	1.20006	0.568032	0.943819	1	Potri.009G033900	Potri.009G033900
GO:0047714	galactolipase activity	molecular_function	1/277	9/23934	9.60048	0.0994832	0.394456	1	Potri.003G081500	Potri.003G081500
GO:0034754	cellular hormone metabolic process	biological_process	1/277	72/23934	1.20006	0.568032	0.943819	1	Potri.012G142000	Potri.012G142000
GO:0009630	gravitropism	biological_process	1/277	71/23934	1.21696	0.562959	0.938265	1	Potri.013G114900	Potri.013G114900
GO:0016128	phytosteroid metabolic process	biological_process	1/277	71/23934	1.21696	0.562959	0.938265	1	Potri.009G033900	Potri.009G033900
GO:0006518	peptide metabolic process	biological_process	1/277	704/23934	0.122733	0.999756	1	1	Potri.010G035500	Potri.010G035500
GO:0008889	glycerophosphodiester phosphodiesterase activity	molecular_function	1/277	10/23934	8.64043	0.109909	0.417825	1	Potri.017G063500	Potri.017G063500
GO:0009640	photomorphogenesis	biological_process	1/277	70/23934	1.23435	0.557826	0.935713	1	Potri.010G035500	Potri.010G035500
GO:0009816	defense response to bacterium, incompatible interaction	biological_process	1/277	70/23934	1.23435	0.557826	0.935713	1	Potri.001G102400	Potri.001G102400
GO:0019751	polyol metabolic process	biological_process	1/277	70/23934	1.23435	0.557826	0.935713	1	Potri.017G063500	Potri.017G063500
GO:0009399	nitrogen fixation	biological_process	1/277	7/23934	12.3435	0.0782647	0.353029	1	Potri.009G110800	Potri.009G110800
GO:0050707	regulation of cytokine secretion	biological_process	1/277	7/23934	12.3435	0.0782647	0.353029	1	Potri.006G188400	Potri.006G188400
GO:0034707	chloride channel complex	cellular_component	1/277	10/23934	8.64043	0.109909	0.417825	1	Potri.001G331700	Potri.001G331700
GO:0050664	oxidoreductase activity, acting on NAD(P)H, oxygen as acceptor	molecular_function	1/277	10/23934	8.64043	0.109909	0.417825	1	Potri.003G159800	Potri.003G159800
GO:0102797	geranial:oxygen oxidoreductase activity	molecular_function	1/277	10/23934	8.64043	0.109909	0.417825	1	Potri.005G235500	Potri.005G235500
GO:0102798	heptaldehyde:oxygen oxidoreductase activity	molecular_function	1/277	10/23934	8.64043	0.109909	0.417825	1	Potri.005G235500	Potri.005G235500
GO:1902476	chloride transmembrane transport	biological_process	1/277	7/23934	12.3435	0.0782647	0.353029	1	Potri.001G331700	Potri.001G331700
GO:0043604	amide biosynthetic process	biological_process	1/277	691/23934	0.125042	0.999715	1	1	Potri.009G072900	Potri.009G072900
GO:0005247	voltage-gated chloride channel activity	molecular_function	1/277	11/23934	7.85494	0.120215	0.43782	1	Potri.001G331700	Potri.001G331700
GO:0005254	chloride channel activity	molecular_function	1/277	11/23934	7.85494	0.120215	0.43782	1	Potri.001G331700	Potri.001G331700
GO:0005337	nucleoside transmembrane transporter activity	molecular_function	1/277	11/23934	7.85494	0.120215	0.43782	1	Potri.002G099600	Potri.002G099600
GO:0002229	defense response to oomycetes	biological_process	1/277	69/23934	1.25224	0.552634	0.931583	1	Potri.008G058400	Potri.008G058400
GO:0009846	pollen germination	biological_process	1/277	69/23934	1.25224	0.552634	0.931583	1	Potri.009G109500	Potri.009G109500
GO:0019865	immunoglobulin binding	molecular_function	1/277	11/23934	7.85494	0.120215	0.43782	1	Potri.002G083700	Potri.002G083700
GO:0034702	ion channel complex	cellular_component	1/277	11/23934	7.85494	0.120215	0.43782	1	Potri.001G331700	Potri.001G331700
GO:0055088	lipid homeostasis	biological_process	1/277	69/23934	1.25224	0.552634	0.931583	1	Potri.009G033900	Potri.009G033900
GO:0016036	cellular response to phosphate starvation	biological_process	1/277	68/23934	1.27065	0.547381	0.931583	1	Potri.008G086700	Potri.008G086700
GO:0043933	protein-containing complex subunit organization	biological_process	1/277	670/23934	0.128962	0.999633	1	1	Potri.008G196800	Potri.008G196800
GO:0004031	aldehyde oxidase activity	molecular_function	1/277	12/23934	7.20036	0.130402	0.457959	1	Potri.005G235500	Potri.005G235500
GO:0004838	L-tyrosine:2-oxoglutarate aminotransferase activity	molecular_function	1/277	12/23934	7.20036	0.130402	0.457959	1	Potri.017G014100	Potri.017G014100
GO:0015749	monosaccharide transmembrane transport	biological_process	1/277	67/23934	1.28962	0.542066	0.925402	1	Potri.007G027900	Potri.007G027900
GO:0016623	oxidoreductase activity, acting on the aldehyde or oxo group of donors, oxygen as acceptor	molecular_function	1/277	12/23934	7.20036	0.130402	0.457959	1	Potri.005G235500	Potri.005G235500
GO:1901000	regulation of response to salt stress	biological_process	1/277	67/23934	1.28962	0.542066	0.925402	1	Potri.004G086300	Potri.004G086300
GO:0070547	L-tyrosine aminotransferase activity	molecular_function	1/277	12/23934	7.20036	0.130402	0.457959	1	Potri.017G014100	Potri.017G014100
GO:0004656	procollagen-proline 4-dioxygenase activity	molecular_function	1/277	13/23934	6.64649	0.140471	0.466622	1	Potri.017G075100	Potri.017G075100
GO:0005775	vacuolar lumen	cellular_component	1/277	13/23934	6.64649	0.140471	0.466622	1	Potri.003G112600	Potri.003G112600
GO:0008645	hexose transmembrane transport	biological_process	1/277	65/23934	1.3293	0.531249	0.914343	1	Potri.007G027900	Potri.007G027900
GO:0009789	positive regulation of abscisic acid-activated signaling pathway	biological_process	1/277	65/23934	1.3293	0.531249	0.914343	1	Potri.007G044800	Potri.007G044800
GO:1901421	positive regulation of response to alcohol	biological_process	1/277	65/23934	1.3293	0.531249	0.914343	1	Potri.007G044800	Potri.007G044800
GO:0010290	chlorophyll catabolite transmembrane transporter activity	molecular_function	1/277	13/23934	6.64649	0.140471	0.466622	1	Potri.010G055200	Potri.010G055200
GO:0015108	chloride transmembrane transporter activity	molecular_function	1/277	13/23934	6.64649	0.140471	0.466622	1	Potri.001G331700	Potri.001G331700
GO:0015431	ATPase-coupled glutathione S-conjugate transmembrane transporter activity	molecular_function	1/277	13/23934	6.64649	0.140471	0.466622	1	Potri.010G055200	Potri.010G055200
GO:0019798	procollagen-proline dioxygenase activity	molecular_function	1/277	13/23934	6.64649	0.140471	0.466622	1	Potri.017G075100	Potri.017G075100
GO:0031543	peptidyl-proline dioxygenase activity	molecular_function	1/277	13/23934	6.64649	0.140471	0.466622	1	Potri.017G075100	Potri.017G075100
GO:0031545	peptidyl-proline 4-dioxygenase activity	molecular_function	1/277	13/23934	6.64649	0.140471	0.466622	1	Potri.017G075100	Potri.017G075100
GO:1905959	positive regulation of cellular response to alcohol	biological_process	1/277	65/23934	1.3293	0.531249	0.914343	1	Potri.007G044800	Potri.007G044800
GO:0009593	detection of chemical stimulus	biological_process	1/277	64/23934	1.35007	0.525746	0.912323	1	Potri.005G215700	Potri.005G215700
GO:0010927	cellular component assembly involved in morphogenesis	biological_process	1/277	64/23934	1.35007	0.525746	0.912323	1	Potri.001G159900	Potri.001G159900
GO:0034504	protein localization to nucleus	biological_process	1/277	63/23934	1.3715	0.520178	0.909874	1	Potri.013G114900	Potri.013G114900
GO:0004097	catechol oxidase activity	molecular_function	1/277	14/23934	6.17174	0.150424	0.484445	1	Potri.011G047300	Potri.011G047300
GO:0005345	purine nucleobase transmembrane transporter activity	molecular_function	1/277	14/23934	6.17174	0.150424	0.484445	1	Potri.002G099600	Potri.002G099600
GO:0002238	response to molecule of fungal origin	biological_process	1/277	62/23934	1.39362	0.514545	0.90137	1	Potri.001G437700	Potri.001G437700
GO:0061640	cytoskeleton-dependent cytokinesis	biological_process	1/277	62/23934	1.39362	0.514545	0.90137	1	Potri.004G095700	Potri.004G095700
GO:0032880	regulation of protein localization	biological_process	1/277	61/23934	1.41646	0.508846	0.897322	1	Potri.006G188400	Potri.006G188400
GO:0043934	sporulation	biological_process	1/277	61/23934	1.41646	0.508846	0.897322	1	Potri.001G159900	Potri.001G159900
GO:0046323	glucose import	biological_process	1/277	61/23934	1.41646	0.508846	0.897322	1	Potri.007G027900	Potri.007G027900
GO:1904659	glucose transmembrane transport	biological_process	1/277	61/23934	1.41646	0.508846	0.897322	1	Potri.007G027900	Potri.007G027900
GO:1902495	transmembrane transporter complex	cellular_component	1/277	14/23934	6.17174	0.150424	0.484445	1	Potri.001G331700	Potri.001G331700
GO:0004427	inorganic diphosphatase activity	molecular_function	1/277	15/23934	5.76029	0.160263	0.504025	1	Potri.008G196800	Potri.008G196800
GO:0005199	structural constituent of cell wall	molecular_function	1/277	15/23934	5.76029	0.160263	0.504025	1	Potri.007G139200	Potri.007G139200
GO:0008252	nucleotidase activity	molecular_function	1/277	15/23934	5.76029	0.160263	0.504025	1	Potri.006G086900	Potri.006G086900
GO:0065003	protein-containing complex assembly	biological_process	1/277	603/23934	0.143291	0.999183	1	1	Potri.008G196800	Potri.008G196800
GO:0016868	intramolecular transferase activity, phosphotransferases	molecular_function	1/277	15/23934	5.76029	0.160263	0.504025	1	Potri.002G093300	Potri.002G093300
GO:0006006	glucose metabolic process	biological_process	1/277	60/23934	1.44007	0.50308	0.892952	1	Potri.002G093300	Potri.002G093300
GO:0019238	cyclohydrolase activity	molecular_function	1/277	16/23934	5.40027	0.169988	0.514849	1	Potri.017G050400	Potri.017G050400
GO:0010374	stomatal complex development	biological_process	1/277	60/23934	1.44007	0.50308	0.892952	1	Potri.002G256300	Potri.002G256300
GO:0016131	brassinosteroid metabolic process	biological_process	1/277	60/23934	1.44007	0.50308	0.892952	1	Potri.009G033900	Potri.009G033900
GO:0034284	response to monosaccharide	biological_process	1/277	60/23934	1.44007	0.50308	0.892952	1	Potri.009G072900	Potri.009G072900
GO:0043617	cellular response to sucrose starvation	biological_process	1/277	6/23934	14.4007	0.0674694	0.324472	1	Potri.009G072900	Potri.009G072900
GO:0051047	positive regulation of secretion	biological_process	1/277	6/23934	14.4007	0.0674694	0.324472	1	Potri.006G188400	Potri.006G188400
GO:0051457	maintenance of protein location in nucleus	biological_process	1/277	6/23934	14.4007	0.0674694	0.324472	1	Potri.013G114900	Potri.013G114900
GO:0090610	bundle sheath cell fate specification	biological_process	1/277	6/23934	14.4007	0.0674694	0.324472	1	Potri.013G114900	Potri.013G114900
GO:1900036	positive regulation of cellular response to heat	biological_process	1/277	6/23934	14.4007	0.0674694	0.324472	1	Potri.013G135600	Potri.013G135600
GO:1902457	negative regulation of stomatal opening	biological_process	1/277	6/23934	14.4007	0.0674694	0.324472	1	Potri.007G044800	Potri.007G044800
GO:1903532	positive regulation of secretion by cell	biological_process	1/277	6/23934	14.4007	0.0674694	0.324472	1	Potri.006G188400	Potri.006G188400
GO:0034613	cellular protein localization	biological_process	1/277	596/23934	0.144974	0.999112	1	1	Potri.013G114900	Potri.013G114900
GO:0010204	defense response signaling pathway, resistance gene-independent	biological_process	1/277	59/23934	1.46448	0.497247	0.889018	1	Potri.006G137600	Potri.006G137600
GO:0016129	phytosteroid biosynthetic process	biological_process	1/277	59/23934	1.46448	0.497247	0.889018	1	Potri.009G033900	Potri.009G033900
GO:0015205	nucleobase transmembrane transporter activity	molecular_function	1/277	17/23934	5.08261	0.1796	0.52982	1	Potri.002G099600	Potri.002G099600
GO:0016713	oxidoreductase activity, acting on paired donors, with incorporation or reduction of molecular oxygen, reduced iron-sulfur protein as one donor, and incorporation of one atom of oxygen	molecular_function	1/277	17/23934	5.08261	0.1796	0.52982	1	Potri.009G145400	Potri.009G145400
GO:0071941	nitrogen cycle metabolic process	biological_process	1/277	59/23934	1.46448	0.497247	0.889018	1	Potri.009G110800	Potri.009G110800
GO:0009067	aspartate family amino acid biosynthetic process	biological_process	1/277	58/23934	1.48973	0.491346	0.883824	1	Potri.009G072900	Potri.009G072900
GO:0009112	nucleobase metabolic process	biological_process	1/277	58/23934	1.48973	0.491346	0.883824	1	Potri.006G086900	Potri.006G086900
GO:0009746	response to hexose	biological_process	1/277	58/23934	1.48973	0.491346	0.883824	1	Potri.009G072900	Potri.009G072900
GO:0016408	C-acyltransferase activity	molecular_function	1/277	18/23934	4.80024	0.189102	0.544775	1	Potri.010G057000	Potri.010G057000
GO:1901616	organic hydroxy compound catabolic process	biological_process	1/277	58/23934	1.48973	0.491346	0.883824	1	Potri.009G033900	Potri.009G033900
GO:0010208	pollen wall assembly	biological_process	1/277	57/23934	1.51587	0.485376	0.881686	1	Potri.001G159900	Potri.001G159900
GO:0034293	sexual sporulation	biological_process	1/277	57/23934	1.51587	0.485376	0.881686	1	Potri.001G159900	Potri.001G159900
GO:0004089	carbonate dehydratase activity	molecular_function	1/277	19/23934	4.5476	0.198494	0.555717	1	Potri.015G075902	Potri.015G075902
GO:0005544	calcium-dependent phospholipid binding	molecular_function	1/277	19/23934	4.5476	0.198494	0.555717	1	Potri.013G029100	Potri.013G029100
GO:0046283	anthocyanin-containing compound metabolic process	biological_process	1/277	57/23934	1.51587	0.485376	0.881686	1	Potri.008G086700	Potri.008G086700
GO:0009897	external side of plasma membrane	cellular_component	1/277	19/23934	4.5476	0.198494	0.555717	1	Potri.002G256300	Potri.002G256300
GO:1900150	regulation of defense response to fungus	biological_process	1/277	57/23934	1.51587	0.485376	0.881686	1	Potri.001G437700	Potri.001G437700
GO:0009646	response to absence of light	biological_process	1/277	56/23934	1.54293	0.479336	0.876109	1	Potri.009G072900	Potri.009G072900
GO:0016108	tetraterpenoid metabolic process	biological_process	1/277	54/23934	1.60008	0.467043	0.863269	1	Potri.001G100200	Potri.001G100200
GO:0016116	carotenoid metabolic process	biological_process	1/277	54/23934	1.60008	0.467043	0.863269	1	Potri.001G100200	Potri.001G100200
GO:1990351	transporter complex	cellular_component	1/277	19/23934	4.5476	0.198494	0.555717	1	Potri.001G331700	Potri.001G331700
GO:0004564	beta-fructofuranosidase activity	molecular_function	1/277	20/23934	4.32022	0.207777	0.573917	1	Potri.003G112600	Potri.003G112600
GO:0004575	sucrose alpha-glucosidase activity	molecular_function	1/277	20/23934	4.32022	0.207777	0.573917	1	Potri.003G112600	Potri.003G112600
GO:0046364	monosaccharide biosynthetic process	biological_process	1/277	54/23934	1.60008	0.467043	0.863269	1	Potri.002G093300	Potri.002G093300
GO:0051235	maintenance of location	biological_process	1/277	54/23934	1.60008	0.467043	0.863269	1	Potri.013G114900	Potri.013G114900
GO:0043269	regulation of ion transport	biological_process	1/277	53/23934	1.63027	0.460789	0.857078	1	Potri.004G065400	Potri.004G065400
GO:0048236	plant-type sporogenesis	biological_process	1/277	53/23934	1.63027	0.460789	0.857078	1	Potri.001G159900	Potri.001G159900
GO:0000281	mitotic cytokinesis	biological_process	1/277	51/23934	1.6942	0.448059	0.837627	1	Potri.004G095700	Potri.004G095700
GO:0009690	cytokinin metabolic process	biological_process	1/277	51/23934	1.6942	0.448059	0.837627	1	Potri.012G142000	Potri.012G142000
GO:0006749	glutathione metabolic process	biological_process	1/277	50/23934	1.72809	0.441583	0.828671	1	Potri.010G035500	Potri.010G035500
GO:0043086	negative regulation of catalytic activity	biological_process	1/277	50/23934	1.72809	0.441583	0.828671	1	Potri.007G108301	Potri.007G108301
GO:0002532	production of molecular mediator involved in inflammatory response	biological_process	1/277	5/23934	17.2809	0.056548	0.295774	1	Potri.006G188400	Potri.006G188400
GO:0008970	phospholipase A1 activity	molecular_function	1/277	22/23934	3.92747	0.226024	0.60396	1	Potri.003G081500	Potri.003G081500
GO:0016884	carbon-nitrogen ligase activity, with glutamine as amido-N-donor	molecular_function	1/277	22/23934	3.92747	0.226024	0.60396	1	Potri.009G072900	Potri.009G072900
GO:0002793	positive regulation of peptide secretion	biological_process	1/277	5/23934	17.2809	0.056548	0.295774	1	Potri.006G188400	Potri.006G188400
GO:0010055	atrichoblast differentiation	biological_process	1/277	5/23934	17.2809	0.056548	0.295774	1	Potri.015G099200	Potri.015G099200
GO:0016094	polyprenol biosynthetic process	biological_process	1/277	5/23934	17.2809	0.056548	0.295774	1	Potri.001G312700	Potri.001G312700
GO:0032642	regulation of chemokine production	biological_process	1/277	5/23934	17.2809	0.056548	0.295774	1	Potri.006G188400	Potri.006G188400
GO:0032722	positive regulation of chemokine production	biological_process	1/277	5/23934	17.2809	0.056548	0.295774	1	Potri.006G188400	Potri.006G188400
GO:0050714	positive regulation of protein secretion	biological_process	1/277	5/23934	17.2809	0.056548	0.295774	1	Potri.006G188400	Potri.006G188400
GO:0050715	positive regulation of cytokine secretion	biological_process	1/277	5/23934	17.2809	0.056548	0.295774	1	Potri.006G188400	Potri.006G188400
GO:0004499	N,N-dimethylaniline monooxygenase activity	molecular_function	1/277	24/23934	3.60018	0.243853	0.632131	1	Potri.006G137600	Potri.006G137600
GO:0090196	regulation of chemokine secretion	biological_process	1/277	5/23934	17.2809	0.056548	0.295774	1	Potri.006G188400	Potri.006G188400
GO:0016615	malate dehydrogenase activity	molecular_function	1/277	24/23934	3.60018	0.243853	0.632131	1	Potri.006G236500	Potri.006G236500
GO:0090197	positive regulation of chemokine secretion	biological_process	1/277	5/23934	17.2809	0.056548	0.295774	1	Potri.006G188400	Potri.006G188400
GO:0042537	benzene-containing compound metabolic process	biological_process	1/277	49/23934	1.76335	0.435031	0.820551	1	Potri.007G037066	Potri.007G037066
GO:0072359	circulatory system development	biological_process	1/277	49/23934	1.76335	0.435031	0.820551	1	Potri.003G081200	Potri.003G081200
GO:0008308	voltage-gated anion channel activity	molecular_function	1/277	25/23934	3.45617	0.252613	0.63993	1	Potri.001G331700	Potri.001G331700
GO:0120178	steroid hormone biosynthetic process	biological_process	1/277	49/23934	1.76335	0.435031	0.820551	1	Potri.009G033900	Potri.009G033900
GO:0051128	regulation of cellular component organization	biological_process	1/277	484/23934	0.178521	0.996628	1	1	Potri.014G131800	Potri.014G131800
GO:0016109	tetraterpenoid biosynthetic process	biological_process	1/277	48/23934	1.80009	0.428402	0.814296	1	Potri.001G100200	Potri.001G100200
GO:0016117	carotenoid biosynthetic process	biological_process	1/277	48/23934	1.80009	0.428402	0.814296	1	Potri.001G100200	Potri.001G100200
GO:0016132	brassinosteroid biosynthetic process	biological_process	1/277	48/23934	1.80009	0.428402	0.814296	1	Potri.009G033900	Potri.009G033900
GO:0001708	cell fate specification	biological_process	1/277	47/23934	1.83839	0.421696	0.807795	1	Potri.013G114900	Potri.013G114900
GO:0006541	glutamine metabolic process	biological_process	1/277	47/23934	1.83839	0.421696	0.807795	1	Potri.009G072900	Potri.009G072900
GO:0009559	embryo sac central cell differentiation	biological_process	1/277	47/23934	1.83839	0.421696	0.807795	1	Potri.011G160400	Potri.011G160400
GO:0009718	anthocyanin-containing compound biosynthetic process	biological_process	1/277	47/23934	1.83839	0.421696	0.807795	1	Potri.008G086700	Potri.008G086700
GO:0010268	brassinosteroid homeostasis	biological_process	1/277	47/23934	1.83839	0.421696	0.807795	1	Potri.009G033900	Potri.009G033900
GO:1903338	regulation of cell wall organization or biogenesis	biological_process	1/277	47/23934	1.83839	0.421696	0.807795	1	Potri.004G086300	Potri.004G086300
GO:0048580	regulation of post-embryonic development	biological_process	1/277	468/23934	0.184625	0.995922	1	1	Potri.007G044800	Potri.007G044800
GO:0032989	cellular component morphogenesis	biological_process	1/277	466/23934	0.185417	0.995824	1	1	Potri.001G159900	Potri.001G159900
GO:0009404	toxin metabolic process	biological_process	1/277	46/23934	1.87836	0.414912	0.807795	1	Potri.010G035500	Potri.010G035500
GO:0009749	response to glucose	biological_process	1/277	46/23934	1.87836	0.414912	0.807795	1	Potri.009G072900	Potri.009G072900
GO:0010584	pollen exine formation	biological_process	1/277	46/23934	1.87836	0.414912	0.807795	1	Potri.001G159900	Potri.001G159900
GO:0001944	vasculature development	biological_process	1/277	45/23934	1.9201	0.408048	0.802494	1	Potri.003G081200	Potri.003G081200
GO:0010118	stomatal movement	biological_process	1/277	45/23934	1.9201	0.408048	0.802494	1	Potri.013G029100	Potri.013G029100
GO:0072358	cardiovascular system development	biological_process	1/277	45/23934	1.9201	0.408048	0.802494	1	Potri.003G081200	Potri.003G081200
GO:0090407	organophosphate biosynthetic process	biological_process	1/277	443/23934	0.195044	0.994513	1	1	Potri.007G045400	Potri.007G045400
GO:0009556	microsporogenesis	biological_process	1/277	44/23934	1.96373	0.401104	0.796792	1	Potri.001G159900	Potri.001G159900
GO:0016894	endonuclease activity, active with either ribo- or deoxyribonucleic acids and producing 3'-phosphomonoesters	molecular_function	1/277	28/23934	3.08587	0.278291	0.668976	1	Potri.008G086700	Potri.008G086700
GO:0009595	detection of biotic stimulus	biological_process	1/277	44/23934	1.96373	0.401104	0.796792	1	Potri.004G065400	Potri.004G065400
GO:0090599	alpha-glucosidase activity	molecular_function	1/277	28/23934	3.08587	0.278291	0.668976	1	Potri.003G112600	Potri.003G112600
GO:0005253	anion channel activity	molecular_function	1/277	29/23934	2.97946	0.286653	0.675421	1	Potri.001G331700	Potri.001G331700
GO:0046434	organophosphate catabolic process	biological_process	1/277	44/23934	1.96373	0.401104	0.796792	1	Potri.017G063500	Potri.017G063500
GO:0098581	detection of external biotic stimulus	biological_process	1/277	44/23934	1.96373	0.401104	0.796792	1	Potri.004G065400	Potri.004G065400
GO:0000741	karyogamy	biological_process	1/277	43/23934	2.0094	0.394078	0.794476	1	Potri.011G160400	Potri.011G160400
GO:0010197	polar nucleus fusion	biological_process	1/277	43/23934	2.0094	0.394078	0.794476	1	Potri.011G160400	Potri.011G160400
GO:0034614	cellular response to reactive oxygen species	biological_process	1/277	43/23934	2.0094	0.394078	0.794476	1	Potri.006G151600	Potri.006G151600
GO:0033037	polysaccharide localization	biological_process	1/277	42/23934	2.05725	0.386971	0.786202	1	Potri.004G065400	Potri.004G065400
GO:0042631	cellular response to water deprivation	biological_process	1/277	42/23934	2.05725	0.386971	0.786202	1	Potri.001G380000	Potri.001G380000
GO:0071462	cellular response to water stimulus	biological_process	1/277	42/23934	2.05725	0.386971	0.786202	1	Potri.001G380000	Potri.001G380000
GO:0015112	nitrate transmembrane transporter activity	molecular_function	1/277	30/23934	2.88014	0.294919	0.68664	1	Potri.001G331700	Potri.001G331700
GO:0006091	generation of precursor metabolites and energy	biological_process	1/277	419/23934	0.206216	0.992708	1	1	Potri.002G093300	Potri.002G093300
GO:0016051	carbohydrate biosynthetic process	biological_process	1/277	414/23934	0.208706	0.992263	1	1	Potri.002G093300	Potri.002G093300
GO:0034762	regulation of transmembrane transport	biological_process	1/277	41/23934	2.10742	0.379781	0.775868	1	Potri.004G065400	Potri.004G065400
GO:0052545	callose localization	biological_process	1/277	40/23934	2.16011	0.372506	0.76788	1	Potri.004G065400	Potri.004G065400
GO:0072505	divalent inorganic anion homeostasis	biological_process	1/277	40/23934	2.16011	0.372506	0.76788	1	Potri.017G063500	Potri.017G063500
GO:0098754	detoxification	biological_process	1/277	40/23934	2.16011	0.372506	0.76788	1	Potri.010G035500	Potri.010G035500
GO:0071949	FAD binding	molecular_function	1/277	31/23934	2.78724	0.30309	0.697437	1	Potri.001G307500	Potri.001G307500
GO:0008559	ATPase-coupled xenobiotic transmembrane transporter activity	molecular_function	1/277	32/23934	2.70014	0.311166	0.709381	1	Potri.010G055200	Potri.010G055200
GO:0006528	asparagine metabolic process	biological_process	1/277	4/23934	21.6011	0.0454993	0.270611	1	Potri.009G072900	Potri.009G072900
GO:0009986	cell surface	cellular_component	1/277	32/23934	2.70014	0.311166	0.709381	1	Potri.002G256300	Potri.002G256300
GO:0006529	asparagine biosynthetic process	biological_process	1/277	4/23934	21.6011	0.0454993	0.270611	1	Potri.009G072900	Potri.009G072900
GO:0010045	response to nickel cation	biological_process	1/277	4/23934	21.6011	0.0454993	0.270611	1	Potri.001G235800	Potri.001G235800
GO:0019365	pyridine nucleotide salvage	biological_process	1/277	4/23934	21.6011	0.0454993	0.270611	1	Potri.007G045400	Potri.007G045400
GO:0033397	zeatin metabolic process	biological_process	1/277	4/23934	21.6011	0.0454993	0.270611	1	Potri.012G142000	Potri.012G142000
GO:0033398	zeatin biosynthetic process	biological_process	1/277	4/23934	21.6011	0.0454993	0.270611	1	Potri.012G142000	Potri.012G142000
GO:0033400	trans-zeatin metabolic process	biological_process	1/277	4/23934	21.6011	0.0454993	0.270611	1	Potri.012G142000	Potri.012G142000
GO:0033466	trans-zeatin biosynthetic process	biological_process	1/277	4/23934	21.6011	0.0454993	0.270611	1	Potri.012G142000	Potri.012G142000
GO:0071289	cellular response to nickel ion	biological_process	1/277	4/23934	21.6011	0.0454993	0.270611	1	Potri.001G235800	Potri.001G235800
GO:0005388	calcium transmembrane transporter activity, phosphorylative mechanism	molecular_function	1/277	35/23934	2.4687	0.334839	0.738709	1	Potri.001G020600	Potri.001G020600
GO:0006206	pyrimidine nucleobase metabolic process	biological_process	1/277	39/23934	2.2155	0.365147	0.759649	1	Potri.006G086900	Potri.006G086900
GO:0006733	oxidoreduction coenzyme metabolic process	biological_process	1/277	39/23934	2.2155	0.365147	0.759649	1	Potri.007G045400	Potri.007G045400
GO:0016814	hydrolase activity, acting on carbon-nitrogen (but not peptide) bonds, in cyclic amidines	molecular_function	1/277	35/23934	2.4687	0.334839	0.738709	1	Potri.017G050400	Potri.017G050400
GO:0045926	negative regulation of growth	biological_process	1/277	39/23934	2.2155	0.365147	0.759649	1	Potri.014G131800	Potri.014G131800
GO:0010103	stomatal complex morphogenesis	biological_process	1/277	38/23934	2.2738	0.357701	0.755887	1	Potri.002G256300	Potri.002G256300
GO:0010162	seed dormancy process	biological_process	1/277	38/23934	2.2738	0.357701	0.755887	1	Potri.009G033900	Potri.009G033900
GO:0022611	dormancy process	biological_process	1/277	38/23934	2.2738	0.357701	0.755887	1	Potri.009G033900	Potri.009G033900
GO:0055083	monovalent inorganic anion homeostasis	biological_process	1/277	38/23934	2.2738	0.357701	0.755887	1	Potri.017G063500	Potri.017G063500
GO:0048585	negative regulation of response to stimulus	biological_process	1/277	372/23934	0.23227	0.98728	1	1	Potri.010G035500	Potri.010G035500
GO:0000122	negative regulation of transcription by RNA polymerase II	biological_process	1/277	37/23934	2.33525	0.350169	0.750725	1	Potri.015G099200	Potri.015G099200
GO:0034765	regulation of ion transmembrane transport	biological_process	1/277	37/23934	2.33525	0.350169	0.750725	1	Potri.004G065400	Potri.004G065400
GO:0051050	positive regulation of transport	biological_process	1/277	37/23934	2.33525	0.350169	0.750725	1	Potri.006G188400	Potri.006G188400
GO:0055062	phosphate ion homeostasis	biological_process	1/277	37/23934	2.33525	0.350169	0.750725	1	Potri.017G063500	Potri.017G063500
GO:0072506	trivalent inorganic anion homeostasis	biological_process	1/277	37/23934	2.33525	0.350169	0.750725	1	Potri.017G063500	Potri.017G063500
GO:0006790	sulfur compound metabolic process	biological_process	1/277	363/23934	0.238028	0.985852	1	1	Potri.010G035500	Potri.010G035500
GO:0043650	dicarboxylic acid biosynthetic process	biological_process	1/277	36/23934	2.40012	0.342548	0.745943	1	Potri.005G043400	Potri.005G043400
GO:0051865	protein autoubiquitination	biological_process	1/277	36/23934	2.40012	0.342548	0.745943	1	Potri.006G202600	Potri.006G202600
GO:0070201	regulation of establishment of protein localization	biological_process	1/277	36/23934	2.40012	0.342548	0.745943	1	Potri.006G188400	Potri.006G188400
GO:0005985	sucrose metabolic process	biological_process	1/277	35/23934	2.4687	0.334839	0.738709	1	Potri.003G112600	Potri.003G112600
GO:0015140	malate transmembrane transporter activity	molecular_function	1/277	39/23934	2.2155	0.365147	0.759649	1	Potri.009G017900	Potri.009G017900
GO:0006833	water transport	biological_process	1/277	35/23934	2.4687	0.334839	0.738709	1	Potri.010G222700	Potri.010G222700
GO:0042044	fluid transport	biological_process	1/277	35/23934	2.4687	0.334839	0.738709	1	Potri.010G222700	Potri.010G222700
GO:0044070	regulation of anion transport	biological_process	1/277	35/23934	2.4687	0.334839	0.738709	1	Potri.004G065400	Potri.004G065400
GO:0016106	sesquiterpenoid biosynthetic process	biological_process	1/277	34/23934	2.5413	0.327039	0.728675	1	Potri.001G393800	Potri.001G393800
GO:0000145	exocyst	cellular_component	1/277	41/23934	2.10742	0.379781	0.775868	1	Potri.006G214300	Potri.006G214300
GO:0004659	prenyltransferase activity	molecular_function	1/277	41/23934	2.10742	0.379781	0.775868	1	Potri.001G312700	Potri.001G312700
GO:0015556	C4-dicarboxylate transmembrane transporter activity	molecular_function	1/277	41/23934	2.10742	0.379781	0.775868	1	Potri.009G017900	Potri.009G017900
GO:0034605	cellular response to heat	biological_process	1/277	34/23934	2.5413	0.327039	0.728675	1	Potri.016G126100	Potri.016G126100
GO:0033559	unsaturated fatty acid metabolic process	biological_process	1/277	33/23934	2.61831	0.319149	0.717598	1	Potri.010G187800	Potri.010G187800
GO:0051223	regulation of protein transport	biological_process	1/277	33/23934	2.61831	0.319149	0.717598	1	Potri.006G188400	Potri.006G188400
GO:0051651	maintenance of location in cell	biological_process	1/277	33/23934	2.61831	0.319149	0.717598	1	Potri.013G114900	Potri.013G114900
GO:0052386	cell wall thickening	biological_process	1/277	33/23934	2.61831	0.319149	0.717598	1	Potri.004G065400	Potri.004G065400
GO:0090087	regulation of peptide transport	biological_process	1/277	33/23934	2.61831	0.319149	0.717598	1	Potri.006G188400	Potri.006G188400
GO:0016846	carbon-sulfur lyase activity	molecular_function	1/277	43/23934	2.0094	0.394078	0.794476	1	Potri.002G163700	Potri.002G163700
GO:0009838	abscission	biological_process	1/277	32/23934	2.70014	0.311166	0.709381	1	Potri.010G131500	Potri.010G131500
GO:0097237	cellular response to toxic substance	biological_process	1/277	32/23934	2.70014	0.311166	0.709381	1	Potri.006G101100	Potri.006G101100
GO:0046686	response to cadmium ion	biological_process	1/277	319/23934	0.27086	0.976211	1	1	Potri.017G134101	Potri.017G134101
GO:0071669	plant-type cell wall organization or biogenesis	biological_process	1/277	319/23934	0.27086	0.976211	1	1	Potri.008G088300	Potri.008G088300
GO:0047372	acylglycerol lipase activity	molecular_function	1/277	44/23934	1.96373	0.401104	0.796792	1	Potri.017G134101	Potri.017G134101
GO:0055080	cation homeostasis	biological_process	1/277	318/23934	0.271712	0.975928	1	1	Potri.014G089700	Potri.014G089700
GO:0006898	receptor-mediated endocytosis	biological_process	1/277	31/23934	2.78724	0.30309	0.697437	1	Potri.004G065400	Potri.004G065400
GO:0009691	cytokinin biosynthetic process	biological_process	1/277	31/23934	2.78724	0.30309	0.697437	1	Potri.012G142000	Potri.012G142000
GO:0016137	glycoside metabolic process	biological_process	1/277	31/23934	2.78724	0.30309	0.697437	1	Potri.002G098400	Potri.002G098400
GO:0009259	ribonucleotide metabolic process	biological_process	1/277	306/23934	0.282367	0.972268	1	1	Potri.002G093300	Potri.002G093300
GO:0019693	ribose phosphate metabolic process	biological_process	1/277	306/23934	0.282367	0.972268	1	1	Potri.002G093300	Potri.002G093300
GO:0048646	anatomical structure formation involved in morphogenesis	biological_process	1/277	302/23934	0.286107	0.970929	1	1	Potri.001G159900	Potri.001G159900
GO:0002697	regulation of immune effector process	biological_process	1/277	30/23934	2.88014	0.294919	0.68664	1	Potri.019G005256	Potri.019G005256
GO:0005372	water transmembrane transporter activity	molecular_function	1/277	47/23934	1.83839	0.421696	0.807795	1	Potri.010G222700	Potri.010G222700
GO:0009750	response to fructose	biological_process	1/277	30/23934	2.88014	0.294919	0.68664	1	Potri.009G072900	Potri.009G072900
GO:0046184	aldehyde biosynthetic process	biological_process	1/277	30/23934	2.88014	0.294919	0.68664	1	Potri.002G098400	Potri.002G098400
GO:1903959	regulation of anion transmembrane transport	biological_process	1/277	30/23934	2.88014	0.294919	0.68664	1	Potri.004G065400	Potri.004G065400
GO:2000652	regulation of secondary cell wall biogenesis	biological_process	1/277	30/23934	2.88014	0.294919	0.68664	1	Potri.004G086300	Potri.004G086300
GO:0015250	water channel activity	molecular_function	1/277	47/23934	1.83839	0.421696	0.807795	1	Potri.010G222700	Potri.010G222700
GO:0016045	detection of bacterium	biological_process	1/277	3/23934	28.8014	0.0343216	0.237673	1	Potri.004G065400	Potri.004G065400
GO:0010181	FMN binding	molecular_function	1/277	48/23934	1.80009	0.428402	0.814296	1	Potri.018G065600	Potri.018G065600
GO:0046475	glycerophospholipid catabolic process	biological_process	1/277	3/23934	28.8014	0.0343216	0.237673	1	Potri.017G063500	Potri.017G063500
GO:0048838	release of seed from dormancy	biological_process	1/277	3/23934	28.8014	0.0343216	0.237673	1	Potri.009G033900	Potri.009G033900
GO:0060416	response to growth hormone	biological_process	1/277	3/23934	28.8014	0.0343216	0.237673	1	Potri.010G035500	Potri.010G035500
GO:0005310	dicarboxylic acid transmembrane transporter activity	molecular_function	1/277	49/23934	1.76335	0.435031	0.820551	1	Potri.009G017900	Potri.009G017900
GO:0070981	L-asparagine biosynthetic process	biological_process	1/277	3/23934	28.8014	0.0343216	0.237673	1	Potri.009G072900	Potri.009G072900
GO:0070982	L-asparagine metabolic process	biological_process	1/277	3/23934	28.8014	0.0343216	0.237673	1	Potri.009G072900	Potri.009G072900
GO:0097438	exit from dormancy	biological_process	1/277	3/23934	28.8014	0.0343216	0.237673	1	Potri.009G033900	Potri.009G033900
GO:0098543	detection of other organism	biological_process	1/277	3/23934	28.8014	0.0343216	0.237673	1	Potri.004G065400	Potri.004G065400
GO:0051188	cofactor biosynthetic process	biological_process	1/277	291/23934	0.296922	0.966904	1	1	Potri.007G045400	Potri.007G045400
GO:0006915	apoptotic process	biological_process	1/277	29/23934	2.97946	0.286653	0.675421	1	Potri.006G188400	Potri.006G188400
GO:0009696	salicylic acid metabolic process	biological_process	1/277	29/23934	2.97946	0.286653	0.675421	1	Potri.007G037066	Potri.007G037066
GO:0050688	regulation of defense response to virus	biological_process	1/277	29/23934	2.97946	0.286653	0.675421	1	Potri.019G005256	Potri.019G005256
GO:0052543	callose deposition in cell wall	biological_process	1/277	29/23934	2.97946	0.286653	0.675421	1	Potri.004G065400	Potri.004G065400
GO:0008081	phosphoric diester hydrolase activity	molecular_function	1/277	54/23934	1.60008	0.467043	0.863269	1	Potri.017G063500	Potri.017G063500
GO:0072524	pyridine-containing compound metabolic process	biological_process	1/277	29/23934	2.97946	0.286653	0.675421	1	Potri.007G045400	Potri.007G045400
GO:0072525	pyridine-containing compound biosynthetic process	biological_process	1/277	29/23934	2.97946	0.286653	0.675421	1	Potri.007G045400	Potri.007G045400
GO:0033365	protein localization to organelle	biological_process	1/277	288/23934	0.300015	0.965713	1	1	Potri.013G114900	Potri.013G114900
GO:0048437	floral organ development	biological_process	1/277	281/23934	0.307489	0.962765	1	1	Potri.010G131500	Potri.010G131500
GO:0006071	glycerol metabolic process	biological_process	1/277	28/23934	3.08587	0.278291	0.668976	1	Potri.017G063500	Potri.017G063500
GO:0006775	fat-soluble vitamin metabolic process	biological_process	1/277	28/23934	3.08587	0.278291	0.668976	1	Potri.017G014100	Potri.017G014100
GO:0019400	alditol metabolic process	biological_process	1/277	28/23934	3.08587	0.278291	0.668976	1	Potri.017G063500	Potri.017G063500
GO:0006163	purine nucleotide metabolic process	biological_process	1/277	275/23934	0.314198	0.960039	1	1	Potri.002G093300	Potri.002G093300
GO:0006636	unsaturated fatty acid biosynthetic process	biological_process	1/277	27/23934	3.20016	0.26983	0.656766	1	Potri.010G187800	Potri.010G187800
GO:0004521	endoribonuclease activity	molecular_function	1/277	58/23934	1.48973	0.491346	0.883824	1	Potri.008G086700	Potri.008G086700
GO:0033500	carbohydrate homeostasis	biological_process	1/277	27/23934	3.20016	0.26983	0.656766	1	Potri.003G159800	Potri.003G159800
GO:0042362	fat-soluble vitamin biosynthetic process	biological_process	1/277	27/23934	3.20016	0.26983	0.656766	1	Potri.017G014100	Potri.017G014100
GO:0042726	flavin-containing compound metabolic process	biological_process	1/277	27/23934	3.20016	0.26983	0.656766	1	Potri.017G050400	Potri.017G050400
GO:0043173	nucleotide salvage	biological_process	1/277	27/23934	3.20016	0.26983	0.656766	1	Potri.007G045400	Potri.007G045400
GO:1901682	sulfur compound transmembrane transporter activity	molecular_function	1/277	58/23934	1.48973	0.491346	0.883824	1	Potri.010G055200	Potri.010G055200
GO:0043620	regulation of DNA-templated transcription in response to stress	biological_process	1/277	27/23934	3.20016	0.26983	0.656766	1	Potri.015G099200	Potri.015G099200
GO:1902074	response to salt	biological_process	1/277	27/23934	3.20016	0.26983	0.656766	1	Potri.001G380000	Potri.001G380000
GO:0031072	heat shock protein binding	molecular_function	1/277	59/23934	1.46448	0.497247	0.889018	1	Potri.006G001301	Potri.006G001301
GO:0009150	purine ribonucleotide metabolic process	biological_process	1/277	268/23934	0.322404	0.956605	1	1	Potri.002G093300	Potri.002G093300
GO:0055065	metal ion homeostasis	biological_process	1/277	261/23934	0.331051	0.952878	1	1	Potri.014G089700	Potri.014G089700
GO:0009407	toxin catabolic process	biological_process	1/277	26/23934	3.32324	0.261271	0.648025	1	Potri.010G035500	Potri.010G035500
GO:0015662	ion transmembrane transporter activity, phosphorylative mechanism	molecular_function	1/277	60/23934	1.44007	0.50308	0.892952	1	Potri.001G020600	Potri.001G020600
GO:0009956	radial pattern formation	biological_process	1/277	26/23934	3.32324	0.261271	0.648025	1	Potri.013G114900	Potri.013G114900
GO:0010189	vitamin E biosynthetic process	biological_process	1/277	26/23934	3.32324	0.261271	0.648025	1	Potri.017G014100	Potri.017G014100
GO:0016138	glycoside biosynthetic process	biological_process	1/277	26/23934	3.32324	0.261271	0.648025	1	Potri.002G098400	Potri.002G098400
GO:0042360	vitamin E metabolic process	biological_process	1/277	26/23934	3.32324	0.261271	0.648025	1	Potri.017G014100	Potri.017G014100
GO:0051592	response to calcium ion	biological_process	1/277	26/23934	3.32324	0.261271	0.648025	1	Potri.005G215700	Potri.005G215700
GO:0006457	protein folding	biological_process	1/277	258/23934	0.334901	0.951185	1	1	Potri.006G001301	Potri.006G001301
GO:0009735	response to cytokinin	biological_process	1/277	258/23934	0.334901	0.951185	1	1	Potri.009G047600	Potri.009G047600
GO:0005244	voltage-gated ion channel activity	molecular_function	1/277	62/23934	1.39362	0.514545	0.90137	1	Potri.001G331700	Potri.001G331700
GO:0005355	glucose transmembrane transporter activity	molecular_function	1/277	62/23934	1.39362	0.514545	0.90137	1	Potri.007G027900	Potri.007G027900
GO:0022832	voltage-gated channel activity	molecular_function	1/277	62/23934	1.39362	0.514545	0.90137	1	Potri.001G331700	Potri.001G331700
GO:0006732	coenzyme metabolic process	biological_process	1/277	256/23934	0.337517	0.950022	1	1	Potri.007G045400	Potri.007G045400
GO:0006644	phospholipid metabolic process	biological_process	1/277	254/23934	0.340175	0.948832	1	1	Potri.017G063500	Potri.017G063500
GO:0009165	nucleotide biosynthetic process	biological_process	1/277	251/23934	0.34424	0.946994	1	1	Potri.007G045400	Potri.007G045400
GO:1901293	nucleoside phosphate biosynthetic process	biological_process	1/277	251/23934	0.34424	0.946994	1	1	Potri.007G045400	Potri.007G045400
GO:0009074	aromatic amino acid family catabolic process	biological_process	1/277	25/23934	3.45617	0.252613	0.63993	1	Potri.017G014100	Potri.017G014100
GO:0010227	floral organ abscission	biological_process	1/277	25/23934	3.45617	0.252613	0.63993	1	Potri.010G131500	Potri.010G131500
GO:0015149	hexose transmembrane transporter activity	molecular_function	1/277	65/23934	1.3293	0.531249	0.914343	1	Potri.007G027900	Potri.007G027900
GO:0015932	nucleobase-containing compound transmembrane transporter activity	molecular_function	1/277	65/23934	1.3293	0.531249	0.914343	1	Potri.002G099600	Potri.002G099600
GO:0019319	hexose biosynthetic process	biological_process	1/277	25/23934	3.45617	0.252613	0.63993	1	Potri.002G093300	Potri.002G093300
GO:0046164	alcohol catabolic process	biological_process	1/277	25/23934	3.45617	0.252613	0.63993	1	Potri.009G033900	Potri.009G033900
GO:0015145	monosaccharide transmembrane transporter activity	molecular_function	1/277	67/23934	1.28962	0.542066	0.925402	1	Potri.007G027900	Potri.007G027900
GO:0052542	defense response by callose deposition	biological_process	1/277	25/23934	3.45617	0.252613	0.63993	1	Potri.004G065400	Potri.004G065400
GO:0016866	intramolecular transferase activity	molecular_function	1/277	67/23934	1.28962	0.542066	0.925402	1	Potri.002G093300	Potri.002G093300
GO:1901804	beta-glucoside metabolic process	biological_process	1/277	25/23934	3.45617	0.252613	0.63993	1	Potri.002G098400	Potri.002G098400
GO:0007389	pattern specification process	biological_process	1/277	249/23934	0.347005	0.945732	1	1	Potri.013G114900	Potri.013G114900
GO:0016706	2-oxoglutarate-dependent dioxygenase activity	molecular_function	1/277	68/23934	1.27065	0.547381	0.931583	1	Potri.017G075100	Potri.017G075100
GO:0006094	gluconeogenesis	biological_process	1/277	24/23934	3.60018	0.243853	0.632131	1	Potri.002G093300	Potri.002G093300
GO:0009543	chloroplast thylakoid lumen	cellular_component	1/277	69/23934	1.25224	0.552634	0.931583	1	Potri.011G047300	Potri.011G047300
GO:1901806	beta-glucoside biosynthetic process	biological_process	1/277	24/23934	3.60018	0.243853	0.632131	1	Potri.002G098400	Potri.002G098400
GO:0031978	plastid thylakoid lumen	cellular_component	1/277	69/23934	1.25224	0.552634	0.931583	1	Potri.011G047300	Potri.011G047300
GO:1902170	cellular response to reactive nitrogen species	biological_process	1/277	24/23934	3.60018	0.243853	0.632131	1	Potri.006G151600	Potri.006G151600
GO:0098552	side of membrane	cellular_component	1/277	69/23934	1.25224	0.552634	0.931583	1	Potri.002G256300	Potri.002G256300
GO:1902290	positive regulation of defense response to oomycetes	biological_process	1/277	24/23934	3.60018	0.243853	0.632131	1	Potri.019G005256	Potri.019G005256
GO:0010016	shoot system morphogenesis	biological_process	1/277	239/23934	0.361524	0.938959	1	1	Potri.002G256300	Potri.002G256300
GO:0032504	multicellular organism reproduction	biological_process	1/277	238/23934	0.363043	0.938237	1	1	Potri.009G033900	Potri.009G033900
GO:0099023	vesicle tethering complex	cellular_component	1/277	70/23934	1.23435	0.557826	0.935713	1	Potri.006G214300	Potri.006G214300
GO:0005351	carbohydrate:proton symporter activity	molecular_function	1/277	71/23934	1.21696	0.562959	0.938265	1	Potri.007G027900	Potri.007G027900
GO:0005402	carbohydrate:cation symporter activity	molecular_function	1/277	71/23934	1.21696	0.562959	0.938265	1	Potri.007G027900	Potri.007G027900
GO:1901607	alpha-amino acid biosynthetic process	biological_process	1/277	234/23934	0.369249	0.935263	1	1	Potri.009G072900	Potri.009G072900
GO:0032259	methylation	biological_process	1/277	231/23934	0.374045	0.932939	1	1	Potri.006G042200	Potri.006G042200
GO:0042910	xenobiotic transmembrane transporter activity	molecular_function	1/277	71/23934	1.21696	0.562959	0.938265	1	Potri.003G121400	Potri.003G121400
GO:0046417	chorismate metabolic process	biological_process	1/277	23/23934	3.75671	0.23499	0.617844	1	Potri.005G043400	Potri.005G043400
GO:0051262	protein tetramerization	biological_process	1/277	23/23934	3.75671	0.23499	0.617844	1	Potri.008G196800	Potri.008G196800
GO:0052482	defense response by cell wall thickening	biological_process	1/277	23/23934	3.75671	0.23499	0.617844	1	Potri.004G065400	Potri.004G065400
GO:0052544	defense response by callose deposition in cell wall	biological_process	1/277	23/23934	3.75671	0.23499	0.617844	1	Potri.004G065400	Potri.004G065400
GO:0098661	inorganic anion transmembrane transport	biological_process	1/277	22/23934	3.92747	0.226024	0.60396	1	Potri.001G331700	Potri.001G331700
GO:1901002	positive regulation of response to salt stress	biological_process	1/277	22/23934	3.92747	0.226024	0.60396	1	Potri.004G086300	Potri.004G086300
GO:0016628	oxidoreductase activity, acting on the CH-CH group of donors, NAD or NADP as acceptor	molecular_function	1/277	74/23934	1.16763	0.578003	0.948985	1	Potri.018G065600	Potri.018G065600
GO:0080044	quercetin 7-O-glucosyltransferase activity	molecular_function	1/277	74/23934	1.16763	0.578003	0.948985	1	Potri.006G120600	Potri.006G120600
GO:1902456	regulation of stomatal opening	biological_process	1/277	22/23934	3.92747	0.226024	0.60396	1	Potri.007G044800	Potri.007G044800
GO:1901657	glycosyl compound metabolic process	biological_process	1/277	214/23934	0.403759	0.918111	1	1	Potri.002G098400	Potri.002G098400
GO:0003002	regionalization	biological_process	1/277	213/23934	0.405654	0.917143	1	1	Potri.013G114900	Potri.013G114900
GO:0030003	cellular cation homeostasis	biological_process	1/277	212/23934	0.407568	0.916164	1	1	Potri.014G089700	Potri.014G089700
GO:0009688	abscisic acid biosynthetic process	biological_process	1/277	21/23934	4.11449	0.216954	0.586093	1	Potri.001G393800	Potri.001G393800
GO:0030308	negative regulation of cell growth	biological_process	1/277	21/23934	4.11449	0.216954	0.586093	1	Potri.014G131800	Potri.014G131800
GO:0043289	apocarotenoid biosynthetic process	biological_process	1/277	21/23934	4.11449	0.216954	0.586093	1	Potri.001G393800	Potri.001G393800
GO:1900992	(-)-secologanin metabolic process	biological_process	1/277	21/23934	4.11449	0.216954	0.586093	1	Potri.002G098400	Potri.002G098400
GO:1900994	(-)-secologanin biosynthetic process	biological_process	1/277	21/23934	4.11449	0.216954	0.586093	1	Potri.002G098400	Potri.002G098400
GO:0080043	quercetin 3-O-glucosyltransferase activity	molecular_function	1/277	76/23934	1.1369	0.587745	0.955814	1	Potri.006G120600	Potri.006G120600
GO:1902645	tertiary alcohol biosynthetic process	biological_process	1/277	21/23934	4.11449	0.216954	0.586093	1	Potri.001G393800	Potri.001G393800
GO:0048609	multicellular organismal reproductive process	biological_process	1/277	209/23934	0.413418	0.913158	1	1	Potri.009G033900	Potri.009G033900
GO:0006771	riboflavin metabolic process	biological_process	1/277	20/23934	4.32022	0.207777	0.573917	1	Potri.017G050400	Potri.017G050400
GO:0006954	inflammatory response	biological_process	1/277	20/23934	4.32022	0.207777	0.573917	1	Potri.006G188400	Potri.006G188400
GO:0009625	response to insect	biological_process	1/277	20/23934	4.32022	0.207777	0.573917	1	Potri.011G049600	Potri.011G049600
GO:0010184	cytokinin transport	biological_process	1/277	2/23934	43.2022	0.0230135	0.189637	1	Potri.002G099600	Potri.002G099600
GO:0016763	transferase activity, transferring pentosyl groups	molecular_function	1/277	78/23934	1.10775	0.597262	0.961749	1	Potri.007G045400	Potri.007G045400
GO:0019357	nicotinate nucleotide biosynthetic process	biological_process	1/277	2/23934	43.2022	0.0230135	0.189637	1	Potri.007G045400	Potri.007G045400
GO:0019358	nicotinate nucleotide salvage	biological_process	1/277	2/23934	43.2022	0.0230135	0.189637	1	Potri.007G045400	Potri.007G045400
GO:0046497	nicotinate nucleotide metabolic process	biological_process	1/277	2/23934	43.2022	0.0230135	0.189637	1	Potri.007G045400	Potri.007G045400
GO:1901505	carbohydrate derivative transmembrane transporter activity	molecular_function	1/277	79/23934	1.09373	0.601938	0.966114	1	Potri.002G099600	Potri.002G099600
GO:0004650	polygalacturonase activity	molecular_function	1/277	80/23934	1.08005	0.606561	0.971419	1	Potri.001G159900	Potri.001G159900
GO:0051761	sesquiterpene metabolic process	biological_process	1/277	2/23934	43.2022	0.0230135	0.189637	1	Potri.011G031800	Potri.011G031800
GO:0051762	sesquiterpene biosynthetic process	biological_process	1/277	2/23934	43.2022	0.0230135	0.189637	1	Potri.011G031800	Potri.011G031800
GO:0008080	N-acetyltransferase activity	molecular_function	1/277	81/23934	1.06672	0.611129	0.974504	1	Potri.009G074200	Potri.009G074200
GO:0071465	cellular response to desiccation	biological_process	1/277	2/23934	43.2022	0.0230135	0.189637	1	Potri.001G380000	Potri.001G380000
GO:1900067	regulation of cellular response to alkaline pH	biological_process	1/277	2/23934	43.2022	0.0230135	0.189637	1	Potri.001G166200	Potri.001G166200
GO:1902075	cellular response to salt	biological_process	1/277	2/23934	43.2022	0.0230135	0.189637	1	Potri.001G380000	Potri.001G380000
GO:0046486	glycerolipid metabolic process	biological_process	1/277	199/23934	0.434193	0.902339	1	1	Potri.017G063500	Potri.017G063500
GO:0055076	transition metal ion homeostasis	biological_process	1/277	194/23934	0.445383	0.896435	1	1	Potri.014G089700	Potri.014G089700
GO:0010393	galacturonan metabolic process	biological_process	1/277	191/23934	0.452379	0.892724	1	1	Potri.010G131500	Potri.010G131500
GO:0009739	response to gibberellin	biological_process	1/277	190/23934	0.45476	0.891458	1	1	Potri.017G083000	Potri.017G083000
GO:0016831	carboxy-lyase activity	molecular_function	1/277	85/23934	1.01652	0.628882	0.988196	1	Potri.006G236500	Potri.006G236500
GO:0031977	thylakoid lumen	cellular_component	1/277	86/23934	1.0047	0.633192	0.993573	1	Potri.011G047300	Potri.011G047300
GO:0009423	chorismate biosynthetic process	biological_process	1/277	19/23934	4.5476	0.198494	0.555717	1	Potri.005G043400	Potri.005G043400
GO:0019362	pyridine nucleotide metabolic process	biological_process	1/277	19/23934	4.5476	0.198494	0.555717	1	Potri.007G045400	Potri.007G045400
GO:0019363	pyridine nucleotide biosynthetic process	biological_process	1/277	19/23934	4.5476	0.198494	0.555717	1	Potri.007G045400	Potri.007G045400
GO:0042214	terpene metabolic process	biological_process	1/277	19/23934	4.5476	0.198494	0.555717	1	Potri.011G031800	Potri.011G031800
GO:0051119	sugar transmembrane transporter activity	molecular_function	1/277	90/23934	0.960048	0.649941	1	1	Potri.007G027900	Potri.007G027900
GO:0042727	flavin-containing compound biosynthetic process	biological_process	1/277	19/23934	4.5476	0.198494	0.555717	1	Potri.017G050400	Potri.017G050400
GO:0016410	N-acyltransferase activity	molecular_function	1/277	94/23934	0.919195	0.665927	1	1	Potri.009G074200	Potri.009G074200
GO:0006260	DNA replication	biological_process	1/277	189/23934	0.457166	0.890177	1	1	Potri.006G001301	Potri.006G001301
GO:0045488	pectin metabolic process	biological_process	1/277	189/23934	0.457166	0.890177	1	1	Potri.010G131500	Potri.010G131500
GO:0046034	ATP metabolic process	biological_process	1/277	188/23934	0.459598	0.888881	1	1	Potri.002G093300	Potri.002G093300
GO:0005996	monosaccharide metabolic process	biological_process	1/277	186/23934	0.464539	0.886242	1	1	Potri.002G093300	Potri.002G093300
GO:0098660	inorganic ion transmembrane transport	biological_process	1/277	184/23934	0.469589	0.883542	1	1	Potri.001G331700	Potri.001G331700
GO:0045454	cell redox homeostasis	biological_process	1/277	183/23934	0.472155	0.882167	1	1	Potri.017G083000	Potri.017G083000
GO:0090693	plant organ senescence	biological_process	1/277	183/23934	0.472155	0.882167	1	1	Potri.002G091500	Potri.002G091500
GO:0006875	cellular metal ion homeostasis	biological_process	1/277	181/23934	0.477372	0.87937	1	1	Potri.014G089700	Potri.014G089700
GO:0009108	coenzyme biosynthetic process	biological_process	1/277	180/23934	0.480024	0.877947	1	1	Potri.007G045400	Potri.007G045400
GO:0044448	cell cortex part	cellular_component	1/277	100/23934	0.864043	0.688553	1	1	Potri.006G214300	Potri.006G214300
GO:0010150	leaf senescence	biological_process	1/277	180/23934	0.480024	0.877947	1	1	Potri.002G091500	Potri.002G091500
GO:0006570	tyrosine metabolic process	biological_process	1/277	18/23934	4.80024	0.189102	0.544775	1	Potri.017G014100	Potri.017G014100
GO:0009231	riboflavin biosynthetic process	biological_process	1/277	18/23934	4.80024	0.189102	0.544775	1	Potri.017G050400	Potri.017G050400
GO:0009269	response to desiccation	biological_process	1/277	18/23934	4.80024	0.189102	0.544775	1	Potri.001G380000	Potri.001G380000
GO:0031965	nuclear membrane	cellular_component	1/277	104/23934	0.830811	0.702782	1	1	Potri.002G079400	Potri.002G079400
GO:0051287	NAD binding	molecular_function	1/277	104/23934	0.830811	0.702782	1	1	Potri.006G236500	Potri.006G236500
GO:0051046	regulation of secretion	biological_process	1/277	18/23934	4.80024	0.189102	0.544775	1	Potri.006G188400	Potri.006G188400
GO:0004540	ribonuclease activity	molecular_function	1/277	105/23934	0.822898	0.706237	1	1	Potri.008G086700	Potri.008G086700
GO:1903530	regulation of secretion by cell	biological_process	1/277	18/23934	4.80024	0.189102	0.544775	1	Potri.006G188400	Potri.006G188400
GO:1904951	positive regulation of establishment of protein localization	biological_process	1/277	18/23934	4.80024	0.189102	0.544775	1	Potri.006G188400	Potri.006G188400
GO:0000302	response to reactive oxygen species	biological_process	1/277	179/23934	0.482706	0.876507	1	1	Potri.006G151600	Potri.006G151600
GO:0051321	meiotic cell cycle	biological_process	1/277	179/23934	0.482706	0.876507	1	1	Potri.001G159900	Potri.001G159900
GO:0019829	ATPase-coupled cation transmembrane transporter activity	molecular_function	1/277	107/23934	0.807517	0.713027	1	1	Potri.001G020600	Potri.001G020600
GO:0090406	pollen tube	cellular_component	1/277	108/23934	0.80004	0.716364	1	1	Potri.004G095700	Potri.004G095700
GO:0009787	regulation of abscisic acid-activated signaling pathway	biological_process	1/277	170/23934	0.508261	0.862761	1	1	Potri.007G044800	Potri.007G044800
GO:1901419	regulation of response to alcohol	biological_process	1/277	170/23934	0.508261	0.862761	1	1	Potri.007G044800	Potri.007G044800
GO:0042625	ATPase-coupled ion transmembrane transporter activity	molecular_function	1/277	111/23934	0.778417	0.726142	1	1	Potri.001G020600	Potri.001G020600
GO:1905957	regulation of cellular response to alcohol	biological_process	1/277	170/23934	0.508261	0.862761	1	1	Potri.007G044800	Potri.007G044800
GO:0008300	isoprenoid catabolic process	biological_process	1/277	17/23934	5.08261	0.1796	0.52982	1	Potri.009G033900	Potri.009G033900
GO:0009870	defense response signaling pathway, resistance gene-dependent	biological_process	1/277	17/23934	5.08261	0.1796	0.52982	1	Potri.006G137600	Potri.006G137600
GO:0010262	somatic embryogenesis	biological_process	1/277	17/23934	5.08261	0.1796	0.52982	1	Potri.019G093800	Potri.019G093800
GO:0015144	carbohydrate transmembrane transporter activity	molecular_function	1/277	116/23934	0.744865	0.741699	1	1	Potri.007G027900	Potri.007G027900
GO:0070469	respirasome	cellular_component	1/277	116/23934	0.744865	0.741699	1	1	Potri.003G103900	Potri.003G103900
GO:0045185	maintenance of protein location	biological_process	1/277	17/23934	5.08261	0.1796	0.52982	1	Potri.013G114900	Potri.013G114900
GO:0006996	organelle organization	biological_process	1/277	1696/23934	0.050946	1	1	1	Potri.011G160400	Potri.011G160400
GO:0016627	oxidoreductase activity, acting on the CH-CH group of donors	molecular_function	1/277	118/23934	0.73224	0.747672	1	1	Potri.018G065600	Potri.018G065600
GO:0000278	mitotic cell cycle	biological_process	1/277	169/23934	0.511268	0.861142	1	1	Potri.004G095700	Potri.004G095700
GO:0044087	regulation of cellular component biogenesis	biological_process	1/277	166/23934	0.520508	0.856172	1	1	Potri.004G086300	Potri.004G086300
GO:0009664	plant-type cell wall organization	biological_process	1/277	162/23934	0.53336	0.849268	1	1	Potri.008G088300	Potri.008G088300
GO:0005938	cell cortex	cellular_component	1/277	119/23934	0.726087	0.750607	1	1	Potri.006G214300	Potri.006G214300
GO:0072522	purine-containing compound biosynthetic process	biological_process	1/277	161/23934	0.536673	0.847491	1	1	Potri.012G142000	Potri.012G142000
GO:0009553	embryo sac development	biological_process	1/277	160/23934	0.540027	0.845693	1	1	Potri.011G160400	Potri.011G160400
GO:0015851	nucleobase transport	biological_process	1/277	16/23934	5.40027	0.169988	0.514849	1	Potri.002G099600	Potri.002G099600
GO:0019359	nicotinamide nucleotide biosynthetic process	biological_process	1/277	16/23934	5.40027	0.169988	0.514849	1	Potri.007G045400	Potri.007G045400
GO:0022898	regulation of transmembrane transporter activity	biological_process	1/277	16/23934	5.40027	0.169988	0.514849	1	Potri.004G065400	Potri.004G065400
GO:0015103	inorganic anion transmembrane transporter activity	molecular_function	1/277	125/23934	0.691235	0.767515	1	1	Potri.001G331700	Potri.001G331700
GO:0032409	regulation of transporter activity	biological_process	1/277	16/23934	5.40027	0.169988	0.514849	1	Potri.004G065400	Potri.004G065400
GO:0032412	regulation of ion transmembrane transporter activity	biological_process	1/277	16/23934	5.40027	0.169988	0.514849	1	Potri.004G065400	Potri.004G065400
GO:0032507	maintenance of protein location in cell	biological_process	1/277	16/23934	5.40027	0.169988	0.514849	1	Potri.013G114900	Potri.013G114900
GO:0046496	nicotinamide nucleotide metabolic process	biological_process	1/277	16/23934	5.40027	0.169988	0.514849	1	Potri.007G045400	Potri.007G045400
GO:0046503	glycerolipid catabolic process	biological_process	1/277	16/23934	5.40027	0.169988	0.514849	1	Potri.017G063500	Potri.017G063500
GO:0051222	positive regulation of protein transport	biological_process	1/277	16/23934	5.40027	0.169988	0.514849	1	Potri.006G188400	Potri.006G188400
GO:0004252	serine-type endopeptidase activity	molecular_function	1/277	138/23934	0.626118	0.800332	1	1	Potri.002G256300	Potri.002G256300
GO:0090332	stomatal closure	biological_process	1/277	16/23934	5.40027	0.169988	0.514849	1	Potri.013G029100	Potri.013G029100
GO:2000038	regulation of stomatal complex development	biological_process	1/277	16/23934	5.40027	0.169988	0.514849	1	Potri.007G044800	Potri.007G044800
GO:0099568	cytoplasmic region	cellular_component	1/277	139/23934	0.621614	0.802656	1	1	Potri.006G214300	Potri.006G214300
GO:0009743	response to carbohydrate	biological_process	1/277	159/23934	0.543423	0.843874	1	1	Potri.009G072900	Potri.009G072900
GO:0090627	plant epidermal cell differentiation	biological_process	1/277	158/23934	0.546863	0.842033	1	1	Potri.015G099200	Potri.015G099200
GO:0008643	carbohydrate transport	biological_process	1/277	157/23934	0.550346	0.840171	1	1	Potri.007G027900	Potri.007G027900
GO:1903047	mitotic cell cycle process	biological_process	1/277	157/23934	0.550346	0.840171	1	1	Potri.004G095700	Potri.004G095700
GO:0005543	phospholipid binding	molecular_function	1/277	148/23934	0.583813	0.822398	1	1	Potri.013G029100	Potri.013G029100
GO:0009642	response to light intensity	biological_process	1/277	156/23934	0.553874	0.838287	1	1	Potri.009G072900	Potri.009G072900
GO:1903046	meiotic cell cycle process	biological_process	1/277	152/23934	0.56845	0.830528	1	1	Potri.001G159900	Potri.001G159900
GO:0090697	post-embryonic plant organ morphogenesis	biological_process	1/277	151/23934	0.572214	0.828531	1	1	Potri.010G131500	Potri.010G131500
GO:0006650	glycerophospholipid metabolic process	biological_process	1/277	150/23934	0.576029	0.826511	1	1	Potri.017G063500	Potri.017G063500
GO:0051082	unfolded protein binding	molecular_function	1/277	155/23934	0.557447	0.836381	1	1	Potri.006G001301	Potri.006G001301
GO:0009704	de-etiolation	biological_process	1/277	15/23934	5.76029	0.160263	0.504025	1	Potri.010G035500	Potri.010G035500
GO:0019318	hexose metabolic process	biological_process	1/277	148/23934	0.583813	0.822398	1	1	Potri.002G093300	Potri.002G093300
GO:0140352	export from cell	biological_process	1/277	146/23934	0.59181	0.818188	1	1	Potri.006G214300	Potri.006G214300
GO:0016651	oxidoreductase activity, acting on NAD(P)H	molecular_function	1/277	158/23934	0.546863	0.842033	1	1	Potri.003G159800	Potri.003G159800
GO:0042545	cell wall modification	biological_process	1/277	145/23934	0.595892	0.816046	1	1	Potri.004G065400	Potri.004G065400
GO:0090626	plant epidermis morphogenesis	biological_process	1/277	144/23934	0.60003	0.813879	1	1	Potri.002G256300	Potri.002G256300
GO:0046903	secretion	biological_process	1/277	142/23934	0.608481	0.809468	1	1	Potri.006G214300	Potri.006G214300
GO:0031625	ubiquitin protein ligase binding	molecular_function	1/277	160/23934	0.540027	0.845693	1	1	Potri.008G083300	Potri.008G083300
GO:0001817	regulation of cytokine production	biological_process	1/277	14/23934	6.17174	0.150424	0.484445	1	Potri.006G188400	Potri.006G188400
GO:0006821	chloride transport	biological_process	1/277	14/23934	6.17174	0.150424	0.484445	1	Potri.001G331700	Potri.001G331700
GO:0044389	ubiquitin-like protein ligase binding	molecular_function	1/277	164/23934	0.526856	0.85276	1	1	Potri.008G083300	Potri.008G083300
GO:0006863	purine nucleobase transport	biological_process	1/277	14/23934	6.17174	0.150424	0.484445	1	Potri.002G099600	Potri.002G099600
GO:0016407	acetyltransferase activity	molecular_function	1/277	168/23934	0.514312	0.859505	1	1	Potri.009G074200	Potri.009G074200
GO:0010359	regulation of anion channel activity	biological_process	1/277	14/23934	6.17174	0.150424	0.484445	1	Potri.004G065400	Potri.004G065400
GO:0016115	terpenoid catabolic process	biological_process	1/277	14/23934	6.17174	0.150424	0.484445	1	Potri.009G033900	Potri.009G033900
[truncated: 101 more rows]

## Sheet: Table S5 KEGG enrichment
WI vs SI
[truncated: 63 more rows]

## Sheet: Table S6 Venn
Venn
id	Group.SJ_vs_S	Group.SJ_vs_WJ	Group.S_vs_W	Group.WJ_vs_W
Potri.001G003200	0	0	1	0
[truncated: 3,305 more rows]

## Sheet: Table S7 TF binding sites
Gene	The start	The end	Name
[truncated: 181 more rows]

[truncated: 1 more sheets: Table S8 DEGs]
